# Supplementary material for: {6,6′-Dieth­oxy-2,2′-[2,2-dimethyl­propane-1,3-diylbis(nitrilo­methyl­idyne)]diphenolato}copper(II) monohydrate
Source: Acta Crystallogr Sect E Struct Rep Online. 2009 Apr 10;65(Pt 5):m515–6. doi: 10.1107/S1600536809012859 (PMC2977574; doi:10.1107/S1600536809012859)
Supplement: Supplementary file 2 [file e-65-0m515-Isup2.hkl]

# 
# h,k,l, Fc-squared, Fo-squared, sigma(Fo-squared) and status flag 
# 
data_I
_shelx_title ' hk30m    P-1        (100K)' 
_shelx_refln_list_code          4 
_shelx_F_calc_maximum      210.37 
_exptl_crystal_F_000       502.00 
_reflns_d_resolution_high  0.6614 
 
loop_ 
 _symmetry_equiv_pos_as_xyz 
 'x, y, z' 
 '-x, -y, -z' 
 
_cell_length_a     9.4270 
_cell_length_b    10.8050 
_cell_length_c    12.7710 
_cell_angle_alpha 114.554 
_cell_angle_beta   99.479 
_cell_angle_gamma 102.676 
 
_shelx_F_squared_multiplier     1.000 
 
loop_ 
 _refln_index_h 
 _refln_index_k 
 _refln_index_l 
 _refln_F_squared_calc 
 _refln_F_squared_meas 
 _refln_F_squared_sigma 
 _refln_observed_status 
   1   0   0       16.30       -1.39      1.22 o 
   2   0   0     9103.37     9672.00     96.50 o 
   3   0   0     8074.96     8644.23     94.06 o 
   4   0   0      476.15      380.64      5.28 o 
   5   0   0       96.69      134.01      2.84 o 
   6   0   0      139.77      115.01      2.82 o 
   7   0   0       43.84       59.64      2.27 o 
   8   0   0      127.72      114.50      3.82 o 
   9   0   0      168.37      193.28      7.01 o 
  10   0   0        8.43        8.31      3.77 o 
  11   0   0       94.07       93.83      8.26 o 
  12   0   0        6.23       -0.58      4.15 o 
  13   0   0       60.85       78.28      8.64 o 
 -13   1   0      132.71      151.88     10.67 o 
 -12   1   0       10.46        7.10      4.20 o 
 -11   1   0      216.70      233.97     11.98 o 
 -10   1   0      236.43      243.21     13.71 o 
  -9   1   0      542.23      540.19     12.69 o 
  -8   1   0       37.63       44.91      2.72 o 
  -7   1   0      723.35      752.49     10.17 o 
  -6   1   0      439.22      454.27      5.70 o 
  -5   1   0     1072.26     1037.89      9.94 o 
  -4   1   0        4.71        3.36      0.73 o 
  -3   1   0      469.95      453.49      5.48 o 
  -2   1   0      533.64      574.81      6.20 o 
  -1   1   0      333.37      327.47      5.86 o 
   1   1   0      280.24      291.37      3.43 o 
   2   1   0    23408.06    24679.61    211.82 o 
   3   1   0      914.83     1001.94      9.95 o 
   4   1   0     5910.68     6050.02     52.84 o 
   5   1   0     5002.36     5445.54     45.95 o 
   6   1   0      282.73      290.38      4.70 o 
   7   1   0      140.94      124.35      3.87 o 
   8   1   0       30.16       19.81      2.49 o 
   9   1   0      133.53      120.73      8.93 o 
  10   1   0      176.44      155.21     10.58 o 
  11   1   0      181.86      203.36     12.80 o 
  12   1   0       15.71       18.50      6.23 o 
 -13   2   0       89.72      108.22      8.55 o 
 -12   2   0      341.31      353.45     15.02 o 
 -11   2   0      195.32      194.13     10.29 o 
 -10   2   0      535.74      500.64     17.53 o 
  -9   2   0     1183.51     1261.92     26.08 o 
  -8   2   0       18.09       26.27      1.88 o 
  -7   2   0      567.35      593.08      7.81 o 
  -6   2   0       26.92       24.84      1.53 o 
  -5   2   0     1935.61     1982.63     17.37 o 
  -4   2   0      418.75      418.14      5.15 o 
  -3   2   0        6.75        3.35      0.62 o 
  -2   2   0      190.17      198.99      4.48 o 
  -1   2   0     1242.85     1262.80     15.04 o 
   1   2   0     1727.14     1974.60     18.11 o 
   2   2   0     2139.00     2195.88     20.35 o 
   3   2   0       10.27       17.02      1.04 o 
   4   2   0     6290.27     6588.07     67.02 o 
   5   2   0      876.77      925.53     13.15 o 
   6   2   0      603.94      615.16     12.40 o 
   7   2   0     2628.72     2704.89     46.43 o 
   8   2   0      440.96      456.87     41.70 o 
   9   2   0      360.79      338.23     16.32 o 
  10   2   0        4.84        9.42      4.78 o 
  11   2   0        7.66        5.84      5.26 o 
  12   2   0        1.62        1.26      5.26 o 
 -13   3   0       23.05       20.67      4.78 o 
 -12   3   0      169.90      175.83     10.09 o 
 -11   3   0       51.31       35.40      4.83 o 
 -10   3   0      993.10     1033.30     30.52 o 
  -9   3   0       78.11       76.19      7.75 o 
  -8   3   0      240.27      250.84      6.11 o 
  -7   3   0      140.08      115.47      3.64 o 
  -6   3   0       13.03       16.03      1.35 o 
  -5   3   0     1162.95     1178.74     14.57 o 
  -4   3   0      146.64      138.72      2.75 o 
  -3   3   0     2848.89     2825.11     34.96 o 
  -2   3   0      166.14      170.73      3.31 o 
  -1   3   0     3399.39     3296.70     49.57 o 
   1   3   0     3792.82     3808.76     36.77 o 
   2   3   0      558.46      579.26      6.44 o 
   3   3   0      939.50      863.61      9.39 o 
   4   3   0      344.42      351.47      6.00 o 
   5   3   0       34.02       27.13      1.96 o 
   6   3   0      377.21      412.88     10.16 o 
   7   3   0      335.74      325.98     13.76 o 
   8   3   0      382.90      353.59     17.29 o 
   9   3   0      531.67      510.39     22.65 o 
  10   3   0        6.86        6.86      5.26 o 
  11   3   0       33.60       38.20      8.11 o 
  12   3   0        4.66        1.93      5.79 o 
 -14   4   0      115.13      102.76      8.11 o 
 -13   4   0       31.30       26.95      5.17 o 
 -12   4   0      318.96      342.24     14.54 o 
 -11   4   0       45.27       46.70      5.55 o 
 -10   4   0      341.63      340.02     13.86 o 
  -9   4   0       37.28       32.73      3.29 o 
  -8   4   0      318.55      348.15      8.60 o 
  -7   4   0      117.87      128.61      7.78 o 
  -6   4   0     1563.75     1547.71     24.16 o 
  -5   4   0       14.16       30.27      1.68 o 
  -4   4   0      327.63      418.39      6.67 o 
  -3   4   0      170.56      128.05      3.98 o 
  -2   4   0      486.52      449.56      6.39 o 
  -1   4   0     4515.89     4623.61     44.26 o 
   0   4   0     1634.79     1594.67     20.83 o 
   1   4   0      725.83      686.24      6.50 o 
   2   4   0       26.34       24.55      1.19 o 
   3   4   0      889.11      847.25     10.51 o 
   4   4   0       25.44       23.64      1.63 o 
   5   4   0      247.89      238.73      6.98 o 
   6   4   0       27.00       27.35      3.35 o 
   7   4   0      491.83      506.67     17.72 o 
   8   4   0      219.98      226.78     14.97 o 
   9   4   0      190.65      218.52     15.36 o 
  10   4   0      208.28      211.81     15.74 o 
  11   4   0       56.46       63.26     10.33 o 
 -14   5   0      105.82      103.92      8.64 o 
 -13   5   0       33.64       39.02      5.89 o 
 -12   5   0      578.00      637.21     22.79 o 
 -11   5   0      169.60      183.99     10.58 o 
 -10   5   0     1018.86      987.85     30.95 o 
  -9   5   0       18.95       15.12      2.88 o 
  -8   5   0      248.32      277.78      8.89 o 
  -7   5   0      226.23      226.08      6.85 o 
  -6   5   0     2256.76     2294.77     27.63 o 
  -5   5   0       16.31       20.51      1.66 o 
  -4   5   0      202.29      191.91      3.59 o 
  -3   5   0        7.07        1.56      0.75 o 
  -2   5   0       89.90      178.03      2.65 o 
  -1   5   0       35.67       51.58      1.54 o 
   0   5   0       39.43       73.46      1.92 o 
   1   5   0     3133.15     3194.62     26.49 o 
   2   5   0      140.58      131.31      2.54 o 
   3   5   0     2427.14     2514.64     26.92 o 
   4   5   0      443.46      422.64      9.50 o 
   5   5   0      625.76      620.97     11.39 o 
   6   5   0        0.64        1.80      1.80 o 
   7   5   0      184.54      173.32     13.57 o 
   8   5   0       39.97       51.00      9.03 o 
   9   5   0      352.89      363.83     21.10 o 
  10   5   0       14.04       20.62      7.58 o 
  11   5   0      104.55      105.47     13.23 o 
 -14   6   0        2.28        3.53      4.39 o 
 -13   6   0        3.47        8.21      4.78 o 
 -12   6   0      206.67      213.21     12.51 o 
 -11   6   0      291.42      288.78     14.44 o 
 -10   6   0      705.43      696.06     21.44 o 
  -9   6   0       43.76       41.15      4.15 o 
  -8   6   0      336.74      351.41     12.51 o 
  -7   6   0      543.89      548.20      8.89 o 
  -6   6   0     1141.21     1194.76     16.69 o 
  -5   6   0      438.55      413.10      7.92 o 
  -4   6   0     1979.47     1988.24     35.68 o 
  -3   6   0        6.23        2.25      0.73 o 
  -2   6   0     1992.12     1971.59     19.04 o 
  -1   6   0       10.08       12.35      1.25 o 
   0   6   0      127.19      104.57      2.40 o 
   1   6   0       67.22       64.70      1.85 o 
   2   6   0      402.95      352.71      5.17 o 
   3   6   0       41.67       44.26      2.84 o 
   4   6   0     1222.96     1199.03     16.72 o 
   5   6   0     1028.26     1003.97     18.06 o 
   6   6   0      165.97      172.60      8.14 o 
   7   6   0      214.33      187.05     13.91 o 
   8   6   0      180.29      189.16     15.79 o 
   9   6   0       59.87       58.77     10.72 o 
  10   6   0       11.64       22.46      8.40 o 
 -13   7   0        2.92        1.11      4.39 o 
 -12   7   0       23.26       16.90      5.79 o 
 -11   7   0        6.78        0.97      4.44 o 
 -10   7   0      207.20      174.30      9.48 o 
  -9   7   0      115.80      127.84      7.05 o 
  -8   7   0     1269.36     1202.21     25.00 o 
  -7   7   0     1120.23     1076.98     20.21 o 
  -6   7   0      670.21      669.23     10.03 o 
  -5   7   0     1263.33     1275.44     15.58 o 
  -4   7   0     1078.08     1110.14     12.85 o 
  -3   7   0      925.25      938.69     11.25 o 
  -2   7   0     1507.87     1497.51     15.39 o 
  -1   7   0      611.04      648.03      7.72 o 
   0   7   0      419.13      416.69      5.46 o 
   1   7   0      546.92      558.07      7.01 o 
   2   7   0      365.61      331.79      5.75 o 
   3   7   0      233.45      217.74      9.27 o 
   4   7   0      157.27      135.73      5.11 o 
   5   7   0        0.86       -0.33      2.05 o 
   6   7   0      341.24      317.70     11.96 o 
   7   7   0       25.62       32.70      5.09 o 
   8   7   0      172.77      178.21      9.91 o 
   9   7   0       11.70       22.55      8.55 o 
 -13   8   0      389.40      383.92     19.46 o 
 -12   8   0      186.15      195.00     13.86 o 
 -11   8   0      104.28      110.73     10.82 o 
 -10   8   0      115.90      105.74      8.14 o 
  -9   8   0        9.74       14.97      3.77 o 
  -8   8   0        5.97        7.16      3.10 o 
  -7   8   0      432.72      433.88      8.77 o 
  -6   8   0       51.65       43.20      2.63 o 
  -5   8   0     1953.94     1844.34     23.12 o 
  -4   8   0      862.23      811.97     11.16 o 
  -3   8   0     2662.28     2541.59     26.80 o 
  -2   8   0      276.92      287.97      5.24 o 
  -1   8   0      487.14      478.54      6.56 o 
   0   8   0        9.41       13.69      1.38 o 
   1   8   0      441.38      441.55      7.92 o 
   2   8   0      105.44      114.39      3.54 o 
   3   8   0      466.85      458.19     13.95 o 
   4   8   0      295.79      288.57     10.26 o 
   5   8   0       10.71       10.00      2.75 o 
   6   8   0       14.86       19.70      4.63 o 
   7   8   0       60.62       50.89      6.46 o 
   8   8   0       44.23       55.25      7.08 o 
 -13   9   0       59.54       57.37      9.37 o 
 -12   9   0      327.98      326.11     19.22 o 
 -11   9   0      187.84      199.15     14.97 o 
 -10   9   0      439.13      453.68     14.89 o 
  -9   9   0       93.16      102.77      7.34 o 
  -8   9   0      399.55      399.33      8.55 o 
  -7   9   0       53.57       35.15      2.90 o 
  -6   9   0      142.01      159.66      6.06 o 
  -5   9   0      121.27      146.93      4.80 o 
  -4   9   0        0.24        0.80      1.42 o 
  -3   9   0     1593.09     1494.84     17.54 o 
  -2   9   0       18.74       15.81      1.56 o 
  -1   9   0      477.48      480.11      7.19 o 
   0   9   0        1.00        2.33      1.39 o 
   1   9   0      726.09      747.86     13.58 o 
   2   9   0        2.35       -0.05      1.99 o 
   3   9   0      463.42      481.65     11.53 o 
   4   9   0       45.04       32.03      3.87 o 
   5   9   0       94.47       92.02     10.85 o 
   6   9   0      105.98       99.57      8.28 o 
   7   9   0       20.26       26.59      5.93 o 
 -12  10   0      216.46      205.05     16.37 o 
 -11  10   0        3.33       -2.46      5.46 o 
 -10  10   0       80.45       73.96      9.65 o 
  -9  10   0       28.46       28.30      3.69 o 
  -8  10   0      473.20      473.24     10.87 o 
  -7  10   0       14.58        9.64      2.56 o 
  -6  10   0      327.82      334.87     14.12 o 
  -5  10   0        1.69        5.05      1.97 o 
  -4  10   0        3.76        3.59      2.36 o 
  -3  10   0        6.66        7.99      1.76 o 
  -2  10   0       51.73       39.29      2.82 o 
  -1  10   0      645.59      651.69     10.87 o 
   0  10   0       86.59       84.29      4.38 o 
   1  10   0      165.23      166.72      5.83 o 
   2  10   0      594.45      614.13     15.28 o 
   3  10   0      555.53      546.35     14.58 o 
   4  10   0        3.04        1.96      2.88 o 
   5  10   0      263.47      271.99     15.78 o 
   6  10   0        0.08        3.14      3.70 o 
 -12  11   0        3.58        4.64      7.00 o 
 -11  11   0        3.91        5.29      6.50 o 
 -10  11   0      116.30      112.68      9.39 o 
  -9  11   0        0.64        0.85      2.67 o 
  -8  11   0      298.08      311.66      9.13 o 
  -7  11   0        8.88        4.30      2.66 o 
  -6  11   0      305.39      301.05      7.86 o 
  -5  11   0      179.66      172.83      6.02 o 
  -4  11   0      305.15      329.71      8.18 o 
  -3  11   0       14.21       19.91      2.93 o 
  -2  11   0      186.98      190.63      5.59 o 
  -1  11   0      226.76      231.50      6.95 o 
   0  11   0       35.99       32.80      3.33 o 
   1  11   0      143.53      154.68      5.82 o 
   2  11   0        4.80        3.63      3.10 o 
   3  11   0       25.56       30.44      4.75 o 
   4  11   0      194.07      198.57     17.34 o 
   5  11   0      210.40      205.27     12.27 o 
 -11  12   0      173.96      170.66     11.05 o 
 -10  12   0       25.37       22.15      4.03 o 
  -9  12   0      147.05      150.80     11.17 o 
  -8  12   0       19.40       21.77      3.78 o 
  -7  12   0       79.04       67.68      5.13 o 
  -6  12   0      267.55      275.20      7.99 o 
  -5  12   0       17.00       16.85      3.01 o 
  -4  12   0      216.73      240.31      7.90 o 
  -3  12   0       50.05       46.67      5.74 o 
  -2  12   0      144.48      162.98      6.06 o 
  -1  12   0       28.79       20.68      3.76 o 
   0  12   0       61.10       58.28      4.21 o 
   1  12   0       50.02       49.79      5.22 o 
   2  12   0       52.77       54.45      5.69 o 
   3  12   0      404.72      391.58     13.10 o 
   4  12   0        3.29        8.49      4.76 o 
 -10  13   0       77.53       70.25      6.38 o 
  -9  13   0      307.91      351.44     12.07 o 
  -8  13   0       78.17       72.73      5.75 o 
  -7  13   0       18.96       14.71      3.43 o 
  -6  13   0        4.78        6.52      2.91 o 
  -5  13   0       33.88       33.99      4.22 o 
  -4  13   0       59.70       63.16      6.76 o 
  -3  13   0       12.70       12.23      3.24 o 
  -2  13   0       99.23      112.18      8.45 o 
  -1  13   0        2.36        2.31      3.13 o 
   0  13   0      144.53      156.06     10.10 o 
   1  13   0       17.79       19.34      8.98 o 
   2  13   0      168.68      170.31     10.13 o 
  -8  14   0      105.01      107.59      6.75 o 
  -7  14   0      536.85      607.41     20.76 o 
  -6  14   0        6.58        1.96      3.69 o 
  -5  14   0      121.72      112.02      7.04 o 
  -4  14   0       17.76       15.89      4.10 o 
  -3  14   0       64.39       54.96      9.32 o 
  -2  14   0       67.27       55.92      8.98 o 
  -1  14   0       84.87       89.15      6.87 o 
   0  14   0        9.69       12.02      6.71 o 
   3 -15   1      123.74      102.96     11.73 o 
   4 -15   1        3.06        6.86      6.91 o 
   5 -15   1       55.35       54.45      5.70 o 
   6 -15   1      133.65      139.27      7.90 o 
  -1 -14   1        0.58       -1.50      6.37 o 
   0 -14   1       45.72       55.05      9.47 o 
   1 -14   1       22.56       22.75      4.74 o 
   2 -14   1       14.00        9.60      4.97 o 
   3 -14   1      115.63      115.87      9.56 o 
   4 -14   1       36.39       30.24      4.19 o 
   5 -14   1       60.01       65.22      5.22 o 
   6 -14   1        5.40        6.92      3.40 o 
   7 -14   1       19.18       14.90      3.92 o 
   8 -14   1       43.29       40.63      5.60 o 
   9 -14   1      224.69      232.33     10.45 o 
  -3 -13   1       89.06       60.31      7.21 o 
  -2 -13   1      248.37      252.86     11.82 o 
  -1 -13   1       15.73       10.29      3.85 o 
   0 -13   1       78.58       88.19     11.19 o 
   1 -13   1        2.95        4.32      3.19 o 
   2 -13   1       97.98      102.86      6.22 o 
   3 -13   1      186.15      187.17     13.00 o 
   4 -13   1       72.76       76.10      7.87 o 
   5 -13   1       52.03       48.72      4.52 o 
   6 -13   1      107.30      108.83      5.63 o 
   7 -13   1      323.97      330.56      9.08 o 
   8 -13   1        1.14        0.93      3.02 o 
   9 -13   1      103.36      120.71     12.46 o 
  10 -13   1       40.26       34.76      5.13 o 
  -4 -12   1       61.53       54.64     12.07 o 
  -3 -12   1        1.19        2.38      3.60 o 
  -2 -12   1        1.59       -1.16      3.10 o 
  -1 -12   1      330.37      370.57     11.78 o 
   0 -12   1      300.11      306.41      8.46 o 
   1 -12   1      117.36      112.33      6.67 o 
   2 -12   1      177.90      186.76      6.12 o 
   3 -12   1      139.79      131.37      5.79 o 
   4 -12   1       48.60       44.60      4.05 o 
   5 -12   1        6.06        4.27      2.46 o 
   6 -12   1       82.79       91.72      6.31 o 
   7 -12   1       94.95       82.47      7.56 o 
   8 -12   1      229.90      232.79      8.34 o 
   9 -12   1       13.03       11.30      3.34 o 
  10 -12   1       30.47       17.58      3.66 o 
  11 -12   1      241.14      260.36     13.09 o 
  -6 -11   1        0.31        0.36      3.78 o 
  -5 -11   1      182.01      174.51     16.11 o 
  -4 -11   1      192.68      179.12     12.35 o 
  -3 -11   1       47.98       34.44      4.80 o 
  -2 -11   1      108.96      115.95      6.82 o 
  -1 -11   1      223.30      232.16      6.92 o 
   0 -11   1        2.08        0.58      2.03 o 
   1 -11   1      210.79      225.53      5.86 o 
   2 -11   1      286.38      281.12      7.51 o 
   3 -11   1        9.89       13.81      2.22 o 
   4 -11   1       16.08       21.19      2.71 o 
   5 -11   1      157.80      141.04      5.33 o 
   6 -11   1       89.61       90.50      4.52 o 
   7 -11   1        8.10        9.40      2.80 o 
   8 -11   1       11.09        8.93      2.81 o 
   9 -11   1        6.21        8.15      2.88 o 
  10 -11   1      293.25      290.42     11.09 o 
  11 -11   1      113.43      124.69     14.54 o 
  12 -11   1      115.57       92.04     12.70 o 
  -7 -10   1       62.19       77.57     16.44 o 
  -6 -10   1        0.26       -1.84      3.84 o 
  -5 -10   1      220.37      214.88     10.36 o 
  -4 -10   1        2.63       -2.68      2.53 o 
  -3 -10   1      434.58      432.30     11.24 o 
  -2 -10   1        0.07        2.69      2.53 o 
  -1 -10   1      216.30      231.59      6.71 o 
   0 -10   1        2.99        2.64      2.13 o 
   1 -10   1      794.86      795.91     15.70 o 
   2 -10   1      325.73      324.93      8.99 o 
   3 -10   1      599.30      605.19      9.63 o 
   4 -10   1      367.34      349.20      7.89 o 
   5 -10   1        2.99        2.52      1.95 o 
   6 -10   1      191.89      204.03      7.70 o 
   7 -10   1      147.40      151.27      5.89 o 
   8 -10   1       40.77       41.73      3.65 o 
   9 -10   1      156.46      154.59      5.99 o 
  10 -10   1      277.02      280.29     14.05 o 
  11 -10   1        7.57        9.61      6.62 o 
  12 -10   1      244.35      260.82     18.16 o 
  -8  -9   1       29.79       31.67      9.32 o 
  -7  -9   1       52.31       50.32      7.41 o 
  -6  -9   1       10.58       12.19      4.54 o 
  -5  -9   1       21.68       23.45      3.67 o 
  -4  -9   1       59.41       56.41      4.46 o 
  -3  -9   1      567.86      580.70     12.81 o 
  -2  -9   1        9.92       12.69      2.60 o 
  -1  -9   1      235.67      236.51      5.66 o 
   0  -9   1      138.61      135.69      3.58 o 
   1  -9   1     1223.09     1196.54     14.24 o 
   2  -9   1      157.01      151.69      3.59 o 
   3  -9   1     1538.67     1511.68     17.07 o 
   4  -9   1       33.38       42.47      3.82 o 
   5  -9   1      529.49      516.46      8.94 o 
   6  -9   1      229.09      217.32      7.14 o 
   7  -9   1      299.43      340.30      8.23 o 
   8  -9   1       40.01       40.35      2.98 o 
   9  -9   1      391.52      372.77     12.83 o 
  10  -9   1       87.53       85.63      7.99 o 
  11  -9   1      424.84      455.58     22.94 o 
  12  -9   1       62.66       56.31      9.32 o 
  13  -9   1       49.42       51.58      9.18 o 
  -9  -8   1        0.52       -1.73      4.44 o 
  -8  -8   1      163.22      152.97     16.47 o 
  -7  -8   1      139.73      133.32     19.10 o 
  -6  -8   1      108.25      110.79      7.63 o 
  -5  -8   1      113.82      110.66     10.14 o 
  -4  -8   1      197.35      201.81      6.84 o 
  -3  -8   1      255.62      228.23      6.51 o 
  -2  -8   1      326.14      325.92      7.19 o 
  -1  -8   1      216.70      228.84      5.01 o 
   0  -8   1     1012.01     1021.06     10.91 o 
   1  -8   1     1398.36     1410.81     15.10 o 
   2  -8   1      977.09      982.59     11.16 o 
   3  -8   1      887.72      863.51     10.90 o 
   4  -8   1      203.66      215.00      4.98 o 
   5  -8   1      905.50      899.14     13.94 o 
   6  -8   1      323.05      290.60      6.12 o 
   7  -8   1      204.69      207.68      5.31 o 
   8  -8   1      260.12      247.20      9.65 o 
   9  -8   1      183.84      187.75      8.57 o 
  10  -8   1      125.06      135.12     11.64 o 
  11  -8   1      144.99      143.09     11.98 o 
  12  -8   1        5.09        1.21      4.73 o 
  13  -8   1      249.52      232.43     15.45 o 
  -9  -7   1       68.45       57.52     11.11 o 
  -8  -7   1       32.46       54.96     10.29 o 
  -7  -7   1      119.17      126.01      7.75 o 
  -6  -7   1      169.15      184.62     10.00 o 
  -5  -7   1       99.10       93.54      6.11 o 
  -4  -7   1      968.97      952.82     15.37 o 
  -3  -7   1      170.57      167.11      4.87 o 
  -2  -7   1      873.04      879.08     11.05 o 
  -1  -7   1      116.12      118.21      2.66 o 
   0  -7   1     2149.87     2150.97     19.97 o 
   1  -7   1        3.79        0.72      0.79 o 
   2  -7   1     2902.69     2947.88     27.68 o 
   3  -7   1      242.88      218.11      3.85 o 
   4  -7   1     1277.11     1336.60     16.47 o 
   5  -7   1      546.46      519.62      8.34 o 
   6  -7   1      483.07      498.81      8.03 o 
   7  -7   1        4.66        4.95      2.22 o 
   8  -7   1      175.81      166.93      7.44 o 
   9  -7   1       80.44       89.59      5.85 o 
  10  -7   1      144.93      147.77     11.16 o 
  11  -7   1      278.71      271.59     15.16 o 
  12  -7   1       70.23       68.77      8.45 o 
  13  -7   1       21.24       25.06      6.66 o 
 -10  -6   1       32.70       18.11      8.11 o 
  -9  -6   1      273.02      240.06     17.53 o 
  -8  -6   1       73.74       72.10     10.24 o 
  -7  -6   1      202.57      222.53     15.50 o 
  -6  -6   1        7.68        7.27      2.20 o 
  -5  -6   1      488.54      497.41     10.87 o 
  -4  -6   1      139.32      127.75      4.68 o 
  -3  -6   1      273.02      301.80      6.20 o 
  -2  -6   1       16.48       17.06      1.13 o 
  -1  -6   1        9.05       10.54      1.37 o 
   0  -6   1     1407.88     1374.68     12.58 o 
   1  -6   1      156.58      198.80      3.82 o 
   2  -6   1      522.24      460.81      6.76 o 
   3  -6   1      255.62      298.12      7.55 o 
   4  -6   1     2527.86     2636.73     28.71 o 
   5  -6   1      403.95      396.92      5.83 o 
   6  -6   1      886.05      864.82     12.87 o 
   7  -6   1        0.92        1.43      1.05 o 
   8  -6   1      712.60      713.47     14.68 o 
   9  -6   1       31.93       35.87      3.98 o 
  10  -6   1      754.79      740.21     26.51 o 
  11  -6   1       51.14       67.22      7.58 o 
  12  -6   1       56.53       48.05      7.15 o 
  13  -6   1       26.10       19.80      5.84 o 
 -11  -5   1       11.47       16.71      7.77 o 
 -10  -5   1       58.97       48.10      9.08 o 
  -9  -5   1      567.56      563.18     26.13 o 
  -8  -5   1       13.57        5.89      4.83 o 
  -7  -5   1      385.04      416.66     20.43 o 
  -6  -5   1       12.58       10.00      4.19 o 
  -5  -5   1      534.28      520.53     10.77 o 
  -4  -5   1        0.68        0.71      1.01 o 
  -3  -5   1      315.18      318.34      9.30 o 
  -2  -5   1       23.16       25.09      1.30 o 
  -1  -5   1      239.23      241.98      3.21 o 
   0  -5   1     1735.58     1743.47     15.78 o 
   1  -5   1      180.42      151.47      2.94 o 
   2  -5   1      265.89      217.94      3.36 o 
   3  -5   1      213.75      299.36      4.65 o 
   4  -5   1     2342.63     2248.72     33.12 o 
   5  -5   1        0.43        0.02      0.98 o 
   6  -5   1     2189.75     2195.39     26.48 o 
   7  -5   1        1.94        1.38      1.60 o 
   8  -5   1       67.25       62.25      4.70 o 
   9  -5   1      273.65      262.32     12.60 o 
  10  -5   1      528.63      529.86     20.19 o 
  11  -5   1        1.69        0.77      3.53 o 
  12  -5   1       53.80       54.09      6.86 o 
  13  -5   1        6.93        9.03      4.64 o 
 -11  -4   1        0.88        2.51      5.36 o 
 -10  -4   1       61.96       66.01      9.18 o 
  -9  -4   1      142.65      172.59     12.99 o 
  -8  -4   1        7.28        7.49      4.64 o 
  -7  -4   1       93.15       98.06      6.02 o 
  -6  -4   1       28.69       22.51      2.99 o 
  -5  -4   1     1174.54     1153.95     23.59 o 
  -4  -4   1      219.26      231.87      4.58 o 
  -3  -4   1     3058.67     3028.76     30.80 o 
  -2  -4   1       15.53       20.15      1.33 o 
  -1  -4   1     2400.69     2390.20     19.95 o 
   0  -4   1      127.94      133.45      2.27 o 
   1  -4   1     2161.36     2070.41     20.11 o 
   2  -4   1      114.14      127.24      2.42 o 
   3  -4   1     1101.20     1013.46     12.07 o 
   4  -4   1      292.48      280.66      4.54 o 
   5  -4   1      269.53      211.87      5.89 o 
   6  -4   1      338.68      329.71      7.12 o 
   7  -4   1       49.92       56.10      4.43 o 
   8  -4   1     2022.15     2038.07     31.30 o 
   9  -4   1      433.09      400.34     15.69 o 
  10  -4   1      270.18      260.20     12.60 o 
  11  -4   1       30.47       34.53      5.51 o 
  12  -4   1      282.72      272.65     13.71 o 
  13  -4   1        2.19        2.37      3.96 o 
 -12  -3   1       15.16       19.56      7.00 o 
 -11  -3   1        2.33        4.30      5.07 o 
 -10  -3   1      520.60      555.55     23.86 o 
  -9  -3   1      384.22      356.63     17.53 o 
  -8  -3   1       93.49       85.07      6.89 o 
  -7  -3   1       91.05       84.49      5.88 o 
  -6  -3   1       64.33       71.31      3.40 o 
  -5  -3   1      522.58      489.08      8.93 o 
  -4  -3   1      176.97      160.52      3.46 o 
  -3  -3   1      675.94      645.83      6.92 o 
  -2  -3   1       10.98        6.29      0.90 o 
  -1  -3   1     1423.59     1390.47     12.28 o 
   0  -3   1     1249.54     1281.85     15.27 o 
   1  -3   1      621.95      613.55      9.17 o 
   2  -3   1        0.10       -1.27      0.64 o 
   3  -3   1      985.90      954.61     10.75 o 
   4  -3   1       17.33       14.06      1.07 o 
   5  -3   1     1982.63     2010.16     24.94 o 
   6  -3   1        5.03        4.87      1.00 o 
   7  -3   1      523.69      521.03     11.58 o 
   8  -3   1      668.81      675.70     12.16 o 
   9  -3   1      456.21      429.41     16.13 o 
  10  -3   1     1077.98     1052.13     32.45 o 
  11  -3   1        3.72        3.62      3.77 o 
  12  -3   1      256.71      229.34     12.60 o 
  13  -3   1      161.03      160.67     10.96 o 
 -12  -2   1       81.50      104.07     10.24 o 
 -11  -2   1       26.00       23.23      6.18 o 
 -10  -2   1      190.14      183.89     12.02 o 
  -9  -2   1        2.16        1.69      3.53 o 
  -8  -2   1      400.71      437.35     17.63 o 
  -7  -2   1      278.56      300.80     10.39 o 
  -6  -2   1     1273.92     1241.29     20.67 o 
  -5  -2   1       48.52       47.27      2.44 o 
  -4  -2   1     1515.27     1601.46     28.29 o 
  -3  -2   1      700.11      692.99      7.34 o 
  -2  -2   1      848.00      902.82     10.37 o 
  -1  -2   1    19055.63    19355.46    175.48 o 
   0  -2   1     1405.12     1535.76     16.30 o 
   1  -2   1     6268.60     6495.89     64.40 o 
   2  -2   1      885.85      872.29      9.62 o 
   3  -2   1     2349.01     2302.89     21.19 o 
   4  -2   1     2185.39     2356.01     21.27 o 
   5  -2   1     2507.90     2513.29     22.03 o 
   6  -2   1      251.51      256.31      3.98 o 
   7  -2   1     1511.69     1507.85     16.30 o 
   8  -2   1       95.10       91.18      5.94 o 
   9  -2   1      248.89      250.54     11.49 o 
  10  -2   1      175.56      160.86      9.85 o 
  11  -2   1       24.05       22.75      4.93 o 
  12  -2   1       68.33       59.50      7.10 o 
  13  -2   1       63.30       74.56      8.06 o 
 -13  -1   1       10.80       11.54      5.46 o 
 -12  -1   1        4.31        1.69      4.35 o 
 -11  -1   1       49.13       44.57      6.33 o 
 -10  -1   1      122.92      118.17      8.69 o 
  -9  -1   1        2.22        4.34      2.70 o 
  -8  -1   1      116.24      101.27      5.33 o 
  -7  -1   1        3.81        3.98      1.15 o 
  -6  -1   1     2030.59     2008.94     21.84 o 
  -5  -1   1      639.87      721.74      8.39 o 
  -4  -1   1     2455.15     2497.66     25.56 o 
  -3  -1   1      114.24      136.56      2.25 o 
  -2  -1   1    44255.59    46977.42    503.90 o 
  -1  -1   1      165.39      121.57      2.71 o 
   0  -1   1    10233.13    10827.39    187.50 o 
   1  -1   1      633.18      611.66      5.22 o 
   2  -1   1     1592.22     1721.42     15.34 o 
   3  -1   1      434.02      374.31      4.16 o 
   4  -1   1     6155.95     6366.55     54.03 o 
   5  -1   1      843.70      926.46      9.95 o 
   6  -1   1      751.17      722.52      8.68 o 
   7  -1   1      226.22      221.35      4.59 o 
   8  -1   1       95.45       90.86      3.83 o 
   9  -1   1      429.47      420.42     11.50 o 
  10  -1   1       22.95       21.25      4.83 o 
  11  -1   1       11.06       11.11      4.73 o 
  12  -1   1       68.06       64.81      7.82 o 
  13  -1   1       33.60       32.84      6.76 o 
 -13   0   1      175.28      162.98     11.25 o 
 -12   0   1      237.05      207.36     11.59 o 
 -11   0   1       97.25      117.11      8.35 o 
 -10   0   1       36.50       34.96      4.76 o 
  -9   0   1      201.36      204.29      6.52 o 
  -8   0   1       92.65       95.28      3.18 o 
  -7   0   1      238.28      233.73      3.97 o 
  -6   0   1     1005.37      933.69     10.76 o 
  -5   0   1     1096.80     1084.59     13.26 o 
  -4   0   1     1050.81     1000.48     14.95 o 
  -3   0   1        1.92        0.59      0.71 o 
  -2   0   1     3838.52     3976.41     43.76 o 
  -1   0   1     2356.70     2418.86     55.80 o 
   1   0   1     1293.92     1442.82     11.83 o 
   2   0   1     1950.66     2010.78     20.13 o 
   3   0   1     4124.84     4540.93     43.44 o 
   4   0   1      923.82      903.58     10.62 o 
   5   0   1       26.64       27.49      1.35 o 
   6   0   1      588.19      608.81      7.83 o 
   7   0   1      980.31     1064.69     14.05 o 
   8   0   1      754.27      755.31     18.58 o 
   9   0   1      289.81      279.01     10.89 o 
  10   0   1       73.82       83.83      7.97 o 
  11   0   1       47.83       37.04      6.42 o 
  12   0   1       41.43       57.81      8.06 o 
  13   0   1       14.25       11.11      5.89 o 
 -13   1   1      159.02      177.38     10.19 o 
 -12   1   1      281.74      299.07     13.09 o 
 -11   1   1      842.83      865.43     26.51 o 
 -10   1   1       11.44        7.73      2.00 o 
  -9   1   1      298.14      307.78      6.77 o 
  -8   1   1       55.80       57.93      2.06 o 
  -7   1   1      562.71      536.08      7.82 o 
  -6   1   1      184.50      198.75      5.14 o 
  -5   1   1      278.33      239.56      5.43 o 
  -4   1   1      109.53       91.17      2.81 o 
  -3   1   1        4.19        4.30      0.59 o 
  -2   1   1     5509.44     5822.35     59.06 o 
  -1   1   1     1457.06     1517.85     16.08 o 
   0   1   1     5663.75     5812.08     50.95 o 
   1   1   1     1125.28     1226.36      9.45 o 
   2   1   1    11953.40    12491.60     99.09 o 
   3   1   1     2714.42     2866.40     24.31 o 
   4   1   1     1942.07     2006.43     18.33 o 
   5   1   1     3977.97     4248.75     40.52 o 
   6   1   1      208.36      170.83      4.09 o 
   7   1   1      500.77      521.87     10.20 o 
   8   1   1      518.28      490.11     31.27 o 
   9   1   1      135.07      116.29      9.37 o 
  10   1   1        4.45        1.79      4.20 o 
  11   1   1        2.82       -1.11      4.44 o 
  12   1   1       63.50       75.29      9.47 o 
 -13   2   1      173.36      177.57      9.42 o 
 -12   2   1      211.22      221.27     10.19 o 
 -11   2   1        8.23        2.90      2.90 o 
 -10   2   1      722.08      696.22     21.01 o 
  -9   2   1      127.34      133.44      5.65 o 
  -8   2   1       39.50       35.48      1.73 o 
  -7   2   1      459.34      461.36      9.72 o 
  -6   2   1     1443.05     1464.05     22.68 o 
  -5   2   1     1153.95     1126.81     14.28 o 
  -4   2   1       90.41       92.59      2.68 o 
  -3   2   1      460.70      400.10      5.50 o 
  -2   2   1      970.14     1018.87     14.04 o 
  -1   2   1     2277.33     2307.03     23.04 o 
   0   2   1     1289.53     1319.05     11.79 o 
   1   2   1      415.17      382.53      4.07 o 
   2   2   1     2734.61     2831.92     23.75 o 
   3   2   1      116.51       81.07      1.72 o 
   4   2   1     1504.34     1597.12     18.18 o 
   5   2   1      602.49      565.57      8.61 o 
   6   2   1     1171.68     1208.33     17.78 o 
   7   2   1     1551.08     1607.98     37.56 o 
   8   2   1       86.59       92.86      8.79 o 
   9   2   1       61.79       62.34      8.26 o 
  10   2   1       34.65       21.97      6.66 o 
  11   2   1        1.11       -1.30      4.68 o 
  12   2   1       81.77      101.61     11.83 o 
 -13   3   1      148.83      133.00      7.77 o 
 -12   3   1      317.36      342.15     13.28 o 
 -11   3   1      487.41      491.85     16.71 o 
 -10   3   1      190.06      190.56      8.60 o 
  -9   3   1       23.88       18.73      2.35 o 
  -8   3   1     1088.17     1100.63     15.84 o 
  -7   3   1       12.36       13.74      1.33 o 
  -6   3   1      480.57      413.25      6.43 o 
  -5   3   1       82.15       61.20      2.39 o 
  -4   3   1      272.23      277.43      4.77 o 
  -3   3   1     2130.78     2097.97     24.65 o 
  -2   3   1     3512.86     3523.27     35.55 o 
  -1   3   1      176.60      137.12      2.40 o 
   0   3   1      671.80      754.16      7.68 o 
   1   3   1       20.34       38.95      1.15 o 
   2   3   1     1280.10     1287.68     13.15 o 
   3   3   1      559.06      513.57      6.39 o 
   4   3   1      284.69      298.66      4.57 o 
   5   3   1      354.08      352.35      7.35 o 
   6   3   1      658.46      706.00     14.76 o 
   7   3   1      812.71      843.68     31.22 o 
   8   3   1      882.43      877.41     32.36 o 
   9   3   1      244.41      235.08     15.31 o 
  10   3   1       35.44       38.34      8.06 o 
  11   3   1      272.44      262.71     18.01 o 
 -13   4   1        0.22       -2.41      3.04 o 
 -12   4   1      514.71      564.43     19.17 o 
 -11   4   1       70.47       64.66      5.79 o 
 -10   4   1      293.35      324.65     10.81 o 
  -9   4   1       25.28       23.85      4.00 o 
  -8   4   1     1124.59     1157.98     19.94 o 
  -7   4   1      113.02      119.01      4.66 o 
  -6   4   1     1834.10     1760.48     27.15 o 
  -5   4   1      105.58       97.89      2.88 o 
  -4   4   1      301.04      421.26      7.29 o 
  -3   4   1        8.54       22.34      1.57 o 
  -2   4   1      403.03      334.65      4.79 o 
  -1   4   1     2369.13     2413.85     19.77 o 
   0   4   1        1.88        2.22      0.59 o 
   1   4   1     1773.96     1733.63     14.08 o 
   2   4   1      321.32      322.67      4.27 o 
   3   4   1      856.14      807.55      9.21 o 
   4   4   1      427.84      415.64      6.59 o 
   5   4   1      347.59      335.39      7.37 o 
   6   4   1       49.01       46.81      5.30 o 
   7   4   1      759.33      741.86     29.55 o 
   8   4   1        9.82       21.54      6.71 o 
   9   4   1      428.72      484.41     24.29 o 
  10   4   1       94.79       73.55     11.06 o 
  11   4   1      150.31      188.87     16.37 o 
 -14   5   1       52.82       57.23      5.89 o 
 -13   5   1      306.83      318.53     13.76 o 
 -12   5   1      327.99      346.64     14.83 o 
 -11   5   1       25.71       20.77      4.39 o 
 -10   5   1      140.51      143.25      7.93 o 
  -9   5   1       16.43       16.13      3.20 o 
  -8   5   1      679.56      727.58     14.79 o 
  -7   5   1      215.14      199.73      6.57 o 
  -6   5   1     2009.65     2042.77     25.19 o 
  -5   5   1       10.00       12.76      1.03 o 
  -4   5   1     2242.72     2348.72     24.78 o 
  -3   5   1       10.07       12.78      1.28 o 
  -2   5   1      307.98      248.31      3.42 o 
  -1   5   1      514.73      502.19      5.58 o 
   0   5   1       60.39       39.66      1.41 o 
   1   5   1      636.00      616.31      6.34 o 
   2   5   1     2537.17     2529.97     22.84 o 
   3   5   1     1102.89     1087.12     14.67 o 
   4   5   1      315.75      323.02      6.69 o 
   5   5   1      686.30      681.82     13.97 o 
   6   5   1       19.87       14.96      3.20 o 
   7   5   1      129.74      112.99      6.81 o 
   8   5   1       54.96       69.78     10.38 o 
   9   5   1      359.71      367.31     22.12 o 
  10   5   1        2.69        2.66      6.86 o 
 -14   6   1      126.81      116.33      9.18 o 
 -13   6   1       26.89       25.69      5.36 o 
 -12   6   1      103.34      102.09      8.64 o 
 -11   6   1      490.15      501.70     20.04 o 
 -10   6   1      645.11      616.90     15.77 o 
  -9   6   1      445.63      423.33     12.34 o 
  -8   6   1      472.01      484.18     12.41 o 
  -7   6   1      676.70      702.27     11.50 o 
  -6   6   1      727.03      756.83     13.37 o 
  -5   6   1      126.48      140.68      3.67 o 
  -4   6   1     2538.10     2514.28     27.76 o 
  -3   6   1      794.56      883.62     14.48 o 
  -2   6   1     1288.65     1280.62     12.74 o 
  -1   6   1      847.40      870.64      9.12 o 
   0   6   1      315.21      274.82      3.94 o 
   1   6   1       71.11       66.97      1.89 o 
   2   6   1      270.16      214.96      3.99 o 
   3   6   1      266.61      258.95      9.32 o 
   4   6   1      408.16      424.52      9.67 o 
   5   6   1      171.61      163.34      6.79 o 
   6   6   1      575.39      589.25     21.15 o 
   7   6   1        1.71        1.89      3.21 o 
   8   6   1      106.64      102.94      7.50 o 
   9   6   1       28.61       18.88      8.40 o 
 -13   7   1       45.25       45.64      7.20 o 
 -12   7   1        3.97       13.38      5.31 o 
 -11   7   1      165.02      170.86     11.59 o 
 -10   7   1      259.72      251.24     16.97 o 
  -9   7   1      749.14      761.03     18.80 o 
  -8   7   1       41.48       45.31      4.83 o 
  -7   7   1     2118.34     1960.86     32.20 o 
  -6   7   1      347.20      324.11      6.44 o 
  -5   7   1     2016.30     2015.65     22.87 o 
  -4   7   1      709.87      696.31     10.63 o 
  -3   7   1     1179.61     1224.58     17.50 o 
  -2   7   1       84.44       83.28      2.32 o 
  -1   7   1      523.54      530.16      6.62 o 
   0   7   1      266.16      261.37      4.27 o 
   1   7   1     1168.53     1192.18     14.52 o 
   2   7   1      363.94      346.06      6.65 o 
   3   7   1        0.67        0.17      1.60 o 
   4   7   1        3.08        1.27      1.75 o 
   5   7   1       24.82       11.42      3.69 o 
   6   7   1       51.13       56.13      6.01 o 
   7   7   1       57.98       50.29      9.90 o 
   8   7   1       60.85       60.09     10.33 o 
   9   7   1        0.71        1.92      6.06 o 
 -13   8   1       38.97       41.92      7.82 o 
 -12   8   1      303.13      288.74     16.81 o 
 -11   8   1       77.88       71.32     11.11 o 
 -10   8   1       24.99       20.97      4.38 o 
  -9   8   1       90.16       94.94      6.79 o 
  -8   8   1        0.38       -0.27      2.68 o 
  -7   8   1      256.18      293.50      7.67 o 
  -6   8   1        0.13        1.95      1.46 o 
  -5   8   1     1859.15     1702.64     19.90 o 
  -4   8   1        8.43        9.82      1.89 o 
  -3   8   1      836.79      809.13      9.77 o 
  -2   8   1       12.30        5.45      1.16 o 
  -1   8   1      775.86      839.34      9.10 o 
   0   8   1       45.32       41.09      2.10 o 
   1   8   1     1102.70     1148.85     15.77 o 
   2   8   1      148.96      129.48      5.20 o 
   3   8   1      138.72      140.78      5.85 o 
   4   8   1      211.08      199.54      8.92 o 
   5   8   1       10.59        6.59      3.16 o 
   6   8   1       47.29       49.14      7.03 o 
   7   8   1        0.27       -0.57      3.80 o 
   8   8   1       38.34       30.84      6.20 o 
 -13   9   1       10.75        4.30      6.08 o 
 -12   9   1      242.16      268.94     17.43 o 
 -11   9   1       33.03       43.67      6.88 o 
 -10   9   1      157.15      147.76      8.94 o 
  -9   9   1       10.77       11.97      3.93 o 
  -8   9   1      382.17      392.38      8.65 o 
  -7   9   1       66.24       82.31      5.10 o 
  -6   9   1      149.35      118.75      4.79 o 
  -5   9   1       31.15       42.26      3.04 o 
  -4   9   1        2.12       -0.29      1.60 o 
  -3   9   1      794.49      768.49     11.18 o 
  -2   9   1       54.76       47.43      2.66 o 
  -1   9   1      405.68      395.13      6.74 o 
   0   9   1      386.40      406.38      9.12 o 
   1   9   1      611.96      615.11     12.01 o 
   2   9   1       59.44       52.79      4.60 o 
   3   9   1      610.01      630.30     13.85 o 
   4   9   1      109.49      102.72      6.44 o 
   5   9   1      125.19      122.59     12.81 o 
   6   9   1        0.49       -1.68      3.39 o 
   7   9   1       18.00       16.97      5.56 o 
 -12  10   1      139.02      175.59     15.26 o 
 -11  10   1        0.40       -1.31      3.69 o 
 -10  10   1      551.70      540.75     17.65 o 
  -9  10   1        0.20        1.84      2.17 o 
  -8  10   1      356.93      336.15      8.54 o 
  -7  10   1      140.00      138.78      5.89 o 
  -6  10   1      211.54      218.86      7.56 o 
  -5  10   1      129.43      140.09      5.52 o 
  -4  10   1      144.47      144.07      5.48 o 
  -3  10   1       33.77       37.16      2.59 o 
  -2  10   1       22.71       26.33      2.58 o 
  -1  10   1      579.06      575.27     16.19 o 
   0  10   1       56.85       48.90      5.20 o 
   1  10   1        9.78       13.31      2.84 o 
   2  10   1      148.67      145.80      7.31 o 
   3  10   1      275.24      293.60     10.46 o 
   4  10   1        2.11       -0.95      3.63 o 
   5  10   1       45.45       48.01      5.65 o 
   6  10   1        0.90        0.77      3.74 o 
 -12  11   1        7.19        5.65      7.20 o 
 -11  11   1        0.60       -2.23      5.09 o 
 -10  11   1       94.11       94.44      5.59 o 
  -9  11   1      142.67      141.64      8.55 o 
  -8  11   1      654.63      673.01     28.80 o 
  -7  11   1        0.23       -1.29      2.40 o 
  -6  11   1      273.29      274.73      9.03 o 
  -5  11   1       62.50       57.41      5.15 o 
  -4  11   1      227.06      218.55      6.74 o 
  -3  11   1        2.59        4.43      2.39 o 
  -2  11   1       38.52       42.39      3.35 o 
  -1  11   1       32.90       41.00      4.27 o 
   0  11   1      120.39      140.75      5.72 o 
   1  11   1      458.21      476.08     13.40 o 
   2  11   1        2.59        2.71      3.26 o 
   3  11   1      351.90      365.75     14.14 o 
   4  11   1       14.33        3.73      4.32 o 
 -11  12   1      328.68      364.53     11.93 o 
 -10  12   1        3.06        5.03      3.27 o 
  -9  12   1       33.43       33.96      4.90 o 
  -8  12   1        1.60        1.49      2.93 o 
  -7  12   1        0.98        3.23      2.90 o 
  -6  12   1      370.91      368.81      9.48 o 
  -5  12   1       22.94       23.60      3.35 o 
  -4  12   1      102.43      103.60      5.65 o 
  -3  12   1        1.25        2.34      2.62 o 
  -2  12   1      284.12      289.90     15.85 o 
  -1  12   1        0.01        1.86      2.99 o 
   0  12   1      228.37      234.85     19.62 o 
   1  12   1       15.17       14.00      4.21 o 
   2  12   1      251.20      252.21     14.13 o 
   3  12   1       70.80       79.39      7.66 o 
  -9  13   1      998.03     1137.38     24.74 o 
  -8  13   1       34.90       40.27      5.35 o 
  -7  13   1       12.15        5.09      3.02 o 
  -6  13   1        0.65        2.36      2.79 o 
  -5  13   1       36.05       38.08      4.47 o 
  -4  13   1      234.54      234.16      8.32 o 
  -3  13   1       89.36       88.24      7.26 o 
  -2  13   1       83.85       89.24      8.30 o 
  -1  13   1      272.40      275.51     12.26 o 
   0  13   1       24.72       11.88      6.47 o 
   1  13   1        1.03       -4.97      5.51 o 
  -7  14   1     1152.12     1270.53     26.25 o 
  -6  14   1       89.00       84.57      6.76 o 
  -5  14   1       96.06      113.80      7.10 o 
  -4  14   1      260.92      298.14     12.57 o 
  -3  14   1       50.91       43.37      8.98 o 
  -2  14   1       42.87       54.86      8.79 o 
   1 -15   2      112.05      131.21      8.06 o 
   2 -15   2       78.40       64.32      9.27 o 
   3 -15   2       69.95       63.94     10.04 o 
   4 -15   2        5.78        0.29      5.70 o 
   5 -15   2        4.53        4.24      3.71 o 
   6 -15   2        1.20        0.85      3.76 o 
   7 -15   2       52.07       41.79      5.54 o 
  -1 -14   2        3.82       -2.90      5.79 o 
   0 -14   2      129.74      122.52     12.17 o 
   1 -14   2      241.71      243.00     10.02 o 
   2 -14   2      188.69      189.66      8.32 o 
   3 -14   2       89.84       88.26     13.21 o 
   4 -14   2      270.98      293.95      9.26 o 
   5 -14   2       77.88       93.36      5.84 o 
   6 -14   2       24.68       26.01      4.06 o 
   7 -14   2       55.05       54.50      4.73 o 
   8 -14   2        3.96        1.61      3.76 o 
   9 -14   2       13.33       11.31      4.49 o 
  -3 -13   2       26.23       19.80      5.32 o 
  -2 -13   2      121.36      120.19      8.66 o 
  -1 -13   2       64.82       64.88      5.83 o 
   0 -13   2      205.30      246.38      9.24 o 
   1 -13   2        0.10        2.54      2.99 o 
   2 -13   2      133.11      147.06      8.81 o 
   3 -13   2        5.85        4.75      2.65 o 
   4 -13   2      321.61      315.54     11.93 o 
   5 -13   2       84.12       89.90      5.40 o 
   6 -13   2      437.30      461.86     10.89 o 
   7 -13   2        1.29        2.57      2.63 o 
   8 -13   2      122.83      129.63      6.80 o 
   9 -13   2       23.36       25.54      4.23 o 
  10 -13   2        2.36        0.57      3.16 o 
  -5 -12   2        8.77        4.57      7.32 o 
  -4 -12   2      300.90      270.02     10.90 o 
  -3 -12   2        4.81        7.18      3.65 o 
  -2 -12   2        4.34        5.12      3.34 o 
  -1 -12   2      146.68      150.30      7.68 o 
   0 -12   2      183.20      207.90      6.84 o 
   1 -12   2       25.14       24.19      3.86 o 
   2 -12   2       59.01       54.77      3.44 o 
   3 -12   2       22.88       27.12      3.27 o 
   4 -12   2       86.77       87.06      4.96 o 
   5 -12   2        6.94        4.22      2.55 o 
   6 -12   2      318.13      325.82      8.42 o 
   7 -12   2       10.10        9.04      3.65 o 
   8 -12   2      386.17      401.61     10.84 o 
   9 -12   2       17.28       21.74      3.72 o 
  10 -12   2      169.34      161.35      8.55 o 
  11 -12   2       24.60       18.61      5.60 o 
  -6 -11   2       42.08       36.14      5.51 o 
  -5 -11   2      117.17      126.89      7.06 o 
  -4 -11   2        3.07        4.04      3.14 o 
  -3 -11   2       54.31       70.43      6.77 o 
  -2 -11   2      110.72      101.61      6.34 o 
  -1 -11   2      214.23      233.41      6.91 o 
   0 -11   2      335.81      347.12      8.69 o 
   1 -11   2      653.36      649.04     10.94 o 
   2 -11   2      332.43      326.91      8.11 o 
   3 -11   2        3.49        5.74      1.69 o 
   4 -11   2       57.41       62.25      4.45 o 
   5 -11   2        1.44       -0.45      1.88 o 
   6 -11   2      149.29      162.78      5.66 o 
   7 -11   2       62.09       64.35      4.45 o 
   8 -11   2      511.51      514.90     11.85 o 
   9 -11   2       11.28        7.66      2.77 o 
  10 -11   2      762.14      780.75     22.60 o 
  11 -11   2       15.26       19.41      8.11 o 
  12 -11   2       50.71       32.55      9.22 o 
  -7 -10   2        1.01       -4.72      4.00 o 
  -6 -10   2       22.87       14.00      4.90 o 
  -5 -10   2      359.67      359.06     11.07 o 
  -4 -10   2       30.67       32.48      4.02 o 
  -3 -10   2      273.90      268.64      9.35 o 
  -2 -10   2        4.73        0.67      2.25 o 
  -1 -10   2      178.14      188.12      5.94 o 
   0 -10   2       46.29       44.61      4.85 o 
   1 -10   2     1219.94     1233.05     14.80 o 
   2 -10   2      128.59      129.65      3.64 o 
   3 -10   2      737.14      695.24      9.98 o 
   4 -10   2      161.32      151.92      5.06 o 
   5 -10   2      543.47      565.63     10.44 o 
   6 -10   2       51.28       53.85      3.82 o 
   7 -10   2      354.60      355.08      8.97 o 
   8 -10   2      113.71      103.74      4.94 o 
   9 -10   2      141.30      138.03     11.31 o 
  10 -10   2      297.20      273.57     18.50 o 
  11 -10   2       52.88       38.20      8.79 o 
  12 -10   2      233.80      214.08     16.71 o 
  -8  -9   2       91.39       68.04     14.10 o 
  -7  -9   2        1.09       -2.18      3.62 o 
  -6  -9   2        1.52        0.41      3.10 o 
  -5  -9   2       50.11       52.36      8.92 o 
  -4  -9   2       31.08       26.88      3.48 o 
  -3  -9   2      514.65      534.48     12.29 o 
  -2  -9   2      295.86      303.53      7.64 o 
  -1  -9   2     1137.97     1172.42     15.92 o 
   0  -9   2      279.59      288.47      5.48 o 
   1  -9   2      977.92     1011.16     11.61 o 
   2  -9   2        2.65        1.63      1.11 o 
   3  -9   2      826.50      821.46     11.49 o 
   4  -9   2        9.87        4.49      1.56 o 
   5  -9   2     1338.31     1335.26     19.78 o 
   6  -9   2      530.70      508.72     10.48 o 
   7  -9   2      571.54      575.27     14.67 o 
   8  -9   2        0.29        1.33      1.85 o 
   9  -9   2      216.53      210.66     29.65 o 
  10  -9   2       77.80       86.59     10.53 o 
  11  -9   2       40.27       33.66      7.68 o 
  12  -9   2        8.56       13.57      6.08 o 
  13  -9   2       33.76       36.85      8.50 o 
  -9  -8   2        2.48       -0.10      7.00 o 
  -8  -8   2      105.25      116.79      8.29 o 
  -7  -8   2        5.65        4.31      3.77 o 
  -6  -8   2      625.77      641.09     16.05 o 
  -5  -8   2       15.33       15.88      3.41 o 
  -4  -8   2      578.25      564.00     11.93 o 
  -3  -8   2       63.64       56.73      3.49 o 
  -2  -8   2      371.80      352.77      6.03 o 
  -1  -8   2      150.36      142.99      4.37 o 
   0  -8   2     1167.50     1181.59     13.02 o 
   1  -8   2      536.10      520.90      7.28 o 
   2  -8   2      829.92      830.46      9.93 o 
   3  -8   2      240.07      252.25      6.19 o 
   4  -8   2      213.56      239.93      5.18 o 
   5  -8   2      424.76      432.14      9.43 o 
   6  -8   2       40.70       36.17      2.50 o 
   7  -8   2      339.13      335.62      6.95 o 
   8  -8   2      257.94      235.63     16.02 o 
   9  -8   2     1105.81     1128.13     54.98 o 
  10  -8   2        0.16        3.53      4.64 o 
  11  -8   2       34.23       14.63      5.99 o 
  12  -8   2       43.89       41.34      7.87 o 
  13  -8   2       54.17       67.70      9.42 o 
 -10  -7   2      150.40      147.53     15.65 o 
  -9  -7   2        2.71        2.03      6.04 o 
  -8  -7   2       32.99       41.29      9.08 o 
  -7  -7   2      109.57       93.85      8.16 o 
  -6  -7   2      166.91      172.17      7.19 o 
  -5  -7   2      224.77      216.87      7.10 o 
  -4  -7   2      356.28      372.50      7.62 o 
  -3  -7   2      232.25      228.88      5.55 o 
  -2  -7   2     1192.47     1151.32     15.79 o 
  -1  -7   2      119.29      123.75      3.04 o 
   0  -7   2      319.30      274.12      4.46 o 
   1  -7   2      156.34      171.09      3.22 o 
   2  -7   2      329.58      333.96      4.69 o 
   3  -7   2      143.26      136.34      4.39 o 
   4  -7   2      886.67      910.97     12.05 o 
   5  -7   2      205.56      209.40      4.96 o 
   6  -7   2      353.89      352.71      6.34 o 
   7  -7   2       45.01       44.99      3.76 o 
   8  -7   2      967.77      978.59     21.07 o 
   9  -7   2      723.56      706.84     26.90 o 
  10  -7   2      227.10      220.31     13.71 o 
  11  -7   2      107.84       98.37      9.80 o 
  12  -7   2       10.07       -2.12      4.68 o 
  13  -7   2       23.52       24.73      6.91 o 
 -10  -6   2        8.12        7.77      6.71 o 
  -9  -6   2      142.29      141.40     13.47 o 
  -8  -6   2        1.53        5.75      5.31 o 
  -7  -6   2        2.20        0.57      2.53 o 
  -6  -6   2        0.97        2.97      1.93 o 
  -5  -6   2      182.27      178.94      5.43 o 
  -4  -6   2      362.69      367.94      7.88 o 
  -3  -6   2       24.97       27.39      2.07 o 
  -2  -6   2     1987.74     1893.90     22.85 o 
  -1  -6   2      304.27      309.30      4.00 o 
   0  -6   2     3605.52     3635.26     29.70 o 
   1  -6   2        2.77       -0.08      0.64 o 
   2  -6   2      938.14      871.88      8.57 o 
   3  -6   2      137.15      128.25      2.77 o 
   4  -6   2     3126.81     3071.05     35.61 o 
   5  -6   2       13.88       17.83      1.33 o 
   6  -6   2        4.63        5.33      1.52 o 
   7  -6   2      213.36      205.08      4.78 o 
   8  -6   2      229.98      239.24      8.27 o 
   9  -6   2        1.16       -0.58      3.38 o 
  10  -6   2      168.43      172.26     11.64 o 
  11  -6   2      138.76      115.13      9.90 o 
  12  -6   2       52.53       38.39      6.91 o 
  13  -6   2       42.27       31.68      6.95 o 
 -11  -5   2      219.29      242.76     17.48 o 
 -10  -5   2        0.29       -4.68      4.73 o 
  -9  -5   2      210.33      199.88     14.29 o 
  -8  -5   2       19.79       11.59      5.31 o 
  -7  -5   2       40.94       49.35      5.93 o 
  -6  -5   2      151.05      141.93      6.21 o 
  -5  -5   2      506.57      482.01      8.97 o 
  -4  -5   2       26.09       26.92      1.72 o 
  -3  -5   2      881.36      885.93     11.01 o 
  -2  -5   2      718.74      735.87      7.67 o 
  -1  -5   2      924.91      915.50      9.13 o 
   0  -5   2      332.98      323.97      4.10 o 
   1  -5   2      736.01      678.10      7.22 o 
   2  -5   2     2309.76     2305.36     22.39 o 
   3  -5   2      333.67      279.34      4.44 o 
   4  -5   2     1295.11     1228.66     13.08 o 
   5  -5   2      329.67      309.06      6.81 o 
   6  -5   2     1544.78     1492.85     20.51 o 
   7  -5   2      272.34      271.48      6.93 o 
   8  -5   2      523.94      527.15     11.50 o 
   9  -5   2        5.40        1.40      3.24 o 
  10  -5   2       51.98       55.68      6.81 o 
  11  -5   2        3.41        0.34      3.82 o 
  12  -5   2      252.24      260.39     14.68 o 
  13  -5   2      123.81      113.44     10.00 o 
 -12  -4   2      121.28      148.50     13.47 o 
 -11  -4   2       91.75      107.50     11.25 o 
 -10  -4   2       70.49       55.83      8.21 o 
  -9  -4   2      451.36      448.87     20.72 o 
  -8  -4   2       22.68       19.25      3.65 o 
  -7  -4   2      397.43      411.37     12.49 o 
  -6  -4   2      709.31      696.99     14.34 o 
  -5  -4   2      623.15      616.06     12.58 o 
  -4  -4   2      315.04      316.72      4.41 o 
  -3  -4   2      223.24      258.87      3.78 o 
  -2  -4   2      237.13      238.91      3.95 o 
  -1  -4   2      442.74      387.93      4.23 o 
   0  -4   2     1328.56     1443.34     14.06 o 
   1  -4   2       55.18       34.61      2.00 o 
   2  -4   2     1680.56     1700.87     16.61 o 
   3  -4   2     1976.28     1992.84     19.00 o 
   4  -4   2     1637.27     1641.09     17.32 o 
   5  -4   2      491.57      503.14      7.63 o 
   6  -4   2     1318.01     1293.06     15.86 o 
   7  -4   2     1281.55     1263.24     20.88 o 
   8  -4   2     2241.76     2229.15     42.14 o 
   9  -4   2      348.33      329.64     14.63 o 
  10  -4   2      238.62      243.82     12.75 o 
  11  -4   2      216.17      213.30     12.56 o 
  12  -4   2      286.01      292.60     15.36 o 
  13  -4   2        0.52       -1.01      4.44 o 
 -12  -3   2      249.07      269.47     16.13 o 
 -11  -3   2       10.08       12.46      5.26 o 
 -10  -3   2      245.09      235.33     13.76 o 
  -9  -3   2        3.58        4.20      3.77 o 
  -8  -3   2      137.77      141.38      6.79 o 
  -7  -3   2      351.92      351.27      9.32 o 
  -6  -3   2      167.83      153.78      7.26 o 
  -5  -3   2      641.05      643.76     10.19 o 
  -4  -3   2      235.26      249.99      4.47 o 
  -3  -3   2     7799.32     7997.25     83.68 o 
  -2  -3   2        1.85        3.26      0.58 o 
  -1  -3   2     2030.80     1993.05     22.29 o 
   0  -3   2      216.96      196.97      2.69 o 
   1  -3   2      128.78      105.75      1.97 o 
   2  -3   2      361.68      369.17      4.81 o 
   3  -3   2     6558.78     6685.42     54.19 o 
   4  -3   2        0.87        0.78      0.64 o 
   5  -3   2     4154.56     4231.86     39.26 o 
   6  -3   2       49.31       43.66      2.19 o 
   7  -3   2      614.72      602.43     10.10 o 
   8  -3   2      150.62      165.47      6.52 o 
   9  -3   2      176.43      180.55      9.05 o 
  10  -3   2       41.63       33.27      5.51 o 
  11  -3   2      307.46      303.08     15.12 o 
  12  -3   2      179.00      189.25     12.41 o 
  13  -3   2      241.65      237.35     14.25 o 
 -13  -2   2        0.69        5.41      5.17 o 
 -12  -2   2       56.97       66.30      7.97 o 
 -11  -2   2       12.54       17.05      5.22 o 
 -10  -2   2      323.20      340.21     15.60 o 
  -9  -2   2       65.20       62.84      4.94 o 
  -8  -2   2      593.06      606.69     11.92 o 
  -7  -2   2       17.26       21.45      2.31 o 
  -6  -2   2      814.70      780.88     14.46 o 
  -5  -2   2      226.91      216.63      4.80 o 
  -4  -2   2     1782.35     1861.63     22.27 o 
  -3  -2   2       60.34       49.28      1.66 o 
  -2  -2   2    25417.39    26099.92    307.69 o 
  -1  -2   2     9411.40     9944.14     85.61 o 
   0  -2   2       66.36       74.61      1.37 o 
   1  -2   2       43.17       46.14      0.94 o 
   2  -2   2     8783.28     9163.87     81.46 o 
   3  -2   2     2849.46     2862.15     24.14 o 
   4  -2   2      714.38      723.62      7.58 o 
   5  -2   2      704.16      756.39      9.10 o 
   6  -2   2       73.85       95.89      2.63 o 
   7  -2   2     1230.92     1173.35     17.09 o 
   8  -2   2        1.20        4.09      2.17 o 
   9  -2   2      168.04      182.25      8.96 o 
  10  -2   2       54.65       50.13      6.42 o 
  11  -2   2       67.92       81.61      8.26 o 
  12  -2   2        5.22        4.39      4.64 o 
  13  -2   2      117.74      126.77     10.96 o 
 -13  -1   2       40.60       38.10      6.37 o 
 -12  -1   2      124.92      124.21      9.42 o 
 -11  -1   2       85.35       83.35      7.29 o 
 -10  -1   2      106.75      111.80      7.87 o 
  -9  -1   2      263.44      274.17     13.52 o 
  -8  -1   2     1107.56     1152.63     18.32 o 
  -7  -1   2      967.50     1027.39     15.19 o 
  -6  -1   2     1009.03      981.33     11.08 o 
  -5  -1   2      703.54      708.28      7.72 o 
  -4  -1   2       53.28       36.83      1.55 o 
  -3  -1   2      693.20      702.68     10.37 o 
  -2  -1   2      622.44      634.60      7.73 o 
  -1  -1   2     1046.65     1219.93     12.52 o 
   0  -1   2     1318.60     1387.37     12.37 o 
   1  -1   2       50.27       46.92      1.00 o 
   2  -1   2     4986.35     4901.52     49.38 o 
   3  -1   2      100.10       82.54      1.57 o 
   4  -1   2     3019.74     3228.90     28.54 o 
   5  -1   2     2447.90     2625.43     27.64 o 
   6  -1   2      426.00      394.62      6.24 o 
   7  -1   2      855.43      819.75     12.88 o 
   8  -1   2      233.09      246.68      6.67 o 
   9  -1   2      286.49      294.77      8.99 o 
  10  -1   2      106.85      108.75      9.32 o 
  11  -1   2       59.26       64.57      7.92 o 
  12  -1   2      297.96      301.48     16.52 o 
  13  -1   2       60.86       71.09      9.56 o 
 -13   0   2      260.63      247.59     12.07 o 
 -12   0   2        3.59       -1.79      3.33 o 
 -11   0   2      676.37      689.75     22.21 o 
 -10   0   2       29.42       36.07      4.15 o 
  -9   0   2      303.03      294.12      5.58 o 
  -8   0   2       75.03       71.90      2.44 o 
  -7   0   2     1548.70     1560.03     41.70 o 
  -6   0   2      557.99      602.46     10.22 o 
  -5   0   2      318.32      328.81      6.36 o 
  -4   0   2      540.65      513.31      7.92 o 
  -3   0   2      265.81      213.35      4.34 o 
  -2   0   2      199.01      190.17      3.09 o 
  -1   0   2      734.19      745.54      8.11 o 
   0   0   2     1073.58     1112.24      7.67 o 
   1   0   2      786.36      873.31      6.51 o 
   2   0   2     6012.27     6113.36     47.24 o 
   3   0   2     1309.80     1397.56     12.20 o 
   4   0   2      139.92      117.85      2.40 o 
   5   0   2       67.61       95.60      2.53 o 
   6   0   2     1705.27     1688.87     19.83 o 
   7   0   2      328.51      325.09      7.69 o 
   8   0   2      171.09      171.08      6.67 o 
   9   0   2       46.83       33.22      5.84 o 
  10   0   2       78.65       83.01      8.74 o 
  11   0   2       12.11        4.01      4.97 o 
  12   0   2      189.74      195.00     14.15 o 
 -13   1   2        2.17        4.83      3.38 o 
 -12   1   2      183.36      173.71      8.45 o 
 -11   1   2      106.08      105.90      6.13 o 
 -10   1   2       50.10       55.78      4.25 o 
  -9   1   2      566.66      575.45     13.99 o 
  -8   1   2      120.86      129.78      9.30 o 
  -7   1   2     1470.67     1510.82     28.94 o 
  -6   1   2       85.42       90.92      3.55 o 
  -5   1   2     1479.59     1496.49     19.26 o 
  -4   1   2     3610.48     3770.62     39.56 o 
  -3   1   2     2380.78     2387.61     30.04 o 
  -2   1   2      725.22      789.99     10.12 o 
  -1   1   2     2733.95     2750.27     24.72 o 
   0   1   2       64.38       74.44      1.68 o 
   1   1   2       11.29       25.06      1.02 o 
   2   1   2     2124.55     2168.13     16.23 o 
   3   1   2      281.60      257.84      3.27 o 
   4   1   2     1611.44     1685.99     16.34 o 
   5   1   2      719.74      747.91      9.13 o 
   6   1   2      342.16      339.58      7.21 o 
   7   1   2       35.05       44.09      3.49 o 
   8   1   2       13.90        7.14      2.81 o 
   9   1   2      121.84      110.97      9.90 o 
  10   1   2      146.28      122.90     11.06 o 
  11   1   2       29.25        8.35      5.94 o 
  12   1   2      260.16      254.69     17.14 o 
 -10   2   2      208.49      212.31      9.39 o 
  -9   2   2       50.43       60.87      5.67 o 
  -8   2   2      813.16      827.14     22.56 o 
  -7   2   2      810.66      783.69     15.47 o 
  -6   2   2       55.90       59.13      3.75 o 
  -5   2   2      746.00      695.91      7.50 o 
  -4   2   2      697.63      759.97      9.05 o 
  -3   2   2     1127.84     1077.03     11.73 o 
  -2   2   2        0.29       -0.86      0.48 o 
  -1   2   2       34.78       39.91      4.91 o 
   0   2   2     1229.32     1226.56     14.92 o 
   1   2   2     1586.01     1519.08     12.69 o 
   2   2   2        0.97        0.15      0.53 o 
   3   2   2       80.16       57.50      1.73 o 
   4   2   2      968.09      978.96     11.01 o 
   5   2   2      320.62      331.59      5.56 o 
   6   2   2     2375.22     2457.88     38.52 o 
   7   2   2      435.25      417.00     18.88 o 
   8   2   2      347.23      341.42     17.58 o 
   9   2   2      153.40      140.63     11.93 o 
  10   2   2       16.76        1.84      5.22 o 
  11   2   2       70.57       80.26     10.67 o 
 -10   3   2      119.04      118.00      8.35 o 
  -9   3   2        1.52       -0.49      1.07 o 
  -8   3   2     2058.05     2033.60     24.64 o 
  -7   3   2      529.39      520.37      8.15 o 
  -6   3   2       34.90       27.17      1.41 o 
  -5   3   2      494.76      464.66      7.32 o 
  -4   3   2      134.57       89.12      2.80 o 
  -3   3   2      275.24      233.53      3.81 o 
  -2   3   2      169.20      155.05      2.64 o 
  -1   3   2      870.93      827.69      9.13 o 
   0   3   2        5.36        4.19      0.93 o 
   1   3   2     2288.31     2369.79     19.33 o 
   2   3   2      137.53      160.81      2.42 o 
   3   3   2      784.02      706.33      8.23 o 
   4   3   2      581.49      561.04      7.64 o 
   5   3   2      414.06      397.38      7.32 o 
   6   3   2       97.77       97.70      6.92 o 
   7   3   2      509.89      496.00     22.36 o 
   8   3   2      711.16      694.82     28.59 o 
   9   3   2      362.83      358.37     20.14 o 
  10   3   2       82.28      112.91     12.41 o 
  11   3   2      303.09      273.28     19.27 o 
 -12   4   2      273.82      290.14     11.54 o 
 -11   4   2       99.29      102.14      6.76 o 
 -10   4   2      273.45      283.22      8.85 o 
  -9   4   2       55.46       52.41      3.67 o 
  -8   4   2     1565.59     1563.15     25.60 o 
  -7   4   2        1.29        0.45      1.50 o 
  -6   4   2     1554.78     1546.16     24.67 o 
  -5   4   2      540.76      551.70      9.76 o 
  -4   4   2     1019.10      919.43     12.71 o 
  -3   4   2      755.45      772.18      9.42 o 
  -2   4   2      187.73      126.34      2.17 o 
  -1   4   2     1067.20     1022.12     10.18 o 
   0   4   2     1892.24     1971.43     18.14 o 
   1   4   2      393.06      393.46      4.39 o 
   2   4   2     1499.16     1496.76     14.34 o 
   3   4   2     1808.11     1787.85     19.21 o 
   4   4   2       90.34       94.59      3.19 o 
   5   4   2      356.54      345.57      9.65 o 
   6   4   2      133.61      116.63     12.63 o 
   7   4   2      421.77      411.55     12.70 o 
   8   4   2       86.89       89.82     11.20 o 
   9   4   2      174.21      182.35     15.89 o 
  10   4   2      118.30      104.70     13.33 o 
 -13   5   2       76.51       76.59      6.42 o 
 -12   5   2       90.11       90.69      7.39 o 
 -11   5   2        7.07        7.19      3.27 o 
 -10   5   2      694.32      693.37     16.59 o 
  -9   5   2       97.95       95.85      5.63 o 
  -8   5   2      877.41      865.68     16.86 o 
  -7   5   2       65.87       72.71      4.31 o 
  -6   5   2     2145.08     2162.43     29.57 o 
  -5   5   2       32.98       36.57      3.21 o 
  -4   5   2     2770.27     2851.72     29.81 o 
  -3   5   2      282.65      285.59      5.05 o 
  -2   5   2      643.51      563.65      6.32 o 
  -1   5   2        7.17        8.04      1.10 o 
   0   5   2     1395.30     1318.18     12.02 o 
   1   5   2      143.06      147.43      2.61 o 
   2   5   2      816.79      776.64     11.18 o 
   3   5   2      125.66      110.37      3.50 o 
   4   5   2      873.05      920.50     14.63 o 
   5   5   2        1.74       -1.09      3.07 o 
   6   5   2      182.42      196.52      8.82 o 
   7   5   2       35.33       36.03      4.86 o 
   8   5   2       62.85       57.65      5.94 o 
   9   5   2      297.08      349.68     22.65 o 
  10   5   2        0.66       -4.30      6.23 o 
 -14   6   2       27.00       16.23      4.73 o 
 -13   6   2      191.28      202.92     11.64 o 
 -12   6   2       39.77       31.92      5.65 o 
 -11   6   2      264.26      252.03      9.75 o 
 -10   6   2       58.83       60.36      5.21 o 
  -9   6   2      602.33      556.94     23.71 o 
  -8   6   2      175.53      172.37     10.05 o 
  -7   6   2     1117.11     1133.82     20.89 o 
  -6   6   2     1588.56     1564.36     20.00 o 
  -5   6   2     1222.02     1304.38     18.77 o 
  -4   6   2      656.67      655.21      9.87 o 
  -3   6   2      543.28      518.99      7.25 o 
  -2   6   2      465.30      469.67      5.57 o 
  -1   6   2      496.02      532.81      6.23 o 
   0   6   2      690.22      659.48      7.27 o 
   1   6   2      187.30      201.92      4.16 o 
   2   6   2       91.72       80.82      2.82 o 
   3   6   2      247.90      235.15      6.64 o 
   4   6   2       45.38       52.26      3.70 o 
   5   6   2        2.30        1.14      3.24 o 
   6   6   2      381.78      362.93     13.03 o 
   7   6   2       39.46       42.05      5.56 o 
   8   6   2       55.39       69.25      6.90 o 
   9   6   2       46.45       36.26     10.91 o 
 -13   7   2       94.40      104.84      9.51 o 
 -12   7   2        3.50        6.08      4.59 o 
 -11   7   2      285.93      292.63     11.18 o 
 -10   7   2       21.96       20.87      4.16 o 
  -9   7   2      300.20      300.55     12.24 o 
  -8   7   2       56.89       44.97      4.91 o 
  -7   7   2      864.21      856.93     14.51 o 
  -6   7   2        1.48        0.52      1.28 o 
  -5   7   2     1365.55     1306.28     17.30 o 
  -4   7   2        6.41        9.35      1.44 o 
  -3   7   2      727.58      762.75      8.69 o 
  -2   7   2      208.10      206.78      3.70 o 
  -1   7   2     1405.90     1430.92     13.52 o 
   0   7   2      318.66      299.26      5.36 o 
   1   7   2      203.09      227.29      5.38 o 
   2   7   2      225.17      206.42      5.06 o 
   3   7   2        0.69        0.46      1.65 o 
   4   7   2      125.70      135.60      6.46 o 
   5   7   2        0.22       -1.02      2.42 o 
   6   7   2      109.13      125.20      8.25 o 
   7   7   2        9.69        6.16      5.36 o 
   8   7   2      181.86      193.75     14.80 o 
 -13   8   2       15.80       10.82      6.04 o 
 -12   8   2       17.40       22.31      6.28 o 
 -11   8   2       87.68       99.96      7.45 o 
 -10   8   2       93.91       80.03      6.79 o 
  -9   8   2      117.90      115.14      7.70 o 
  -8   8   2       61.96       43.62      3.69 o 
  -7   8   2      133.89      149.88      4.95 o 
  -6   8   2       51.67       41.17      2.95 o 
  -5   8   2      753.10      748.17     11.00 o 
  -4   8   2        3.40        3.63      1.48 o 
  -3   8   2     1296.26     1239.21     14.32 o 
  -2   8   2        3.42        5.31      1.23 o 
  -1   8   2      618.93      632.05      9.36 o 
   0   8   2      447.56      442.23      7.35 o 
   1   8   2     1157.78     1201.76     19.24 o 
   2   8   2      162.38      161.92      6.41 o 
   3   8   2      137.97      146.56      6.10 o 
   4   8   2        4.44        3.65      2.89 o 
   5   8   2       55.15       62.15      5.45 o 
   6   8   2        1.10        1.60      3.97 o 
   7   8   2        0.74        2.43      4.56 o 
 -13   9   2       40.80       60.80      9.56 o 
 -12   9   2      250.81      272.12     17.58 o 
 -11   9   2       48.58       45.70      6.10 o 
 -10   9   2      154.27      135.61      8.79 o 
  -9   9   2      142.69      138.00      7.13 o 
  -8   9   2       76.75       72.95      4.04 o 
  -7   9   2      341.76      353.93      8.37 o 
  -6   9   2       75.40       81.24      7.05 o 
  -5   9   2       44.53       45.90      3.22 o 
  -4   9   2      151.24      161.35      6.79 o 
  -3   9   2     1042.76     1019.93     13.96 o 
  -2   9   2      101.75       92.79      3.55 o 
  -1   9   2      373.45      393.05      7.07 o 
   0   9   2       20.67       18.16      2.63 o 
   1   9   2      110.58      125.11      5.53 o 
   2   9   2       89.17       87.76      5.64 o 
   3   9   2      170.56      163.61      7.62 o 
   4   9   2        0.37        0.97      2.99 o 
   5   9   2        3.87        1.00      3.58 o 
   6   9   2        0.26        3.23      3.69 o 
 -12  10   2      144.62      159.30     12.02 o 
 -11  10   2      121.24      123.20     10.81 o 
 -10  10   2      317.89      329.19     10.61 o 
  -9  10   2        8.73       10.38      2.67 o 
  -8  10   2      145.87      149.70      5.90 o 
  -7  10   2       20.63       12.06      3.55 o 
  -6  10   2      236.35      222.79      6.66 o 
  -5  10   2       23.06       11.82      2.57 o 
  -4  10   2      148.33      155.72      5.62 o 
  -3  10   2      108.13      114.90      5.21 o 
  -2  10   2       38.29       57.06      3.37 o 
  -1  10   2      567.87      598.72     12.02 o 
   0  10   2        1.58        4.11      2.26 o 
   1  10   2     1030.75     1069.01     18.32 o 
   2  10   2       17.11       15.87      3.74 o 
   3  10   2      264.28      265.96     11.68 o 
   4  10   2       65.09       58.17      6.63 o 
   5  10   2      141.98      127.93     13.04 o 
 -11  11   2       59.53       51.75      6.18 o 
 -10  11   2       41.73       41.98      5.78 o 
  -9  11   2       10.34       11.11      4.45 o 
  -8  11   2      194.98      197.64      7.73 o 
  -7  11   2       10.67       12.96      3.31 o 
  -6  11   2      120.09      122.58      6.68 o 
  -5  11   2        0.27        1.26      2.29 o 
  -4  11   2      415.26      415.66     10.47 o 
  -3  11   2       30.79       29.06      6.13 o 
  -2  11   2      709.44      740.37     12.62 o 
  -1  11   2       22.30       21.27      3.83 o 
   0  11   2      206.62      233.74      7.39 o 
   1  11   2       67.09       63.66      8.10 o 
   2  11   2       67.96       63.13      5.76 o 
   3  11   2      159.66      146.09     18.21 o 
   4  11   2      130.78      134.41     31.24 o 
 -10  12   2       97.25      107.04     10.91 o 
  -9  12   2       13.45        7.15      3.53 o 
  -8  12   2      209.11      194.23      8.23 o 
  -7  12   2        1.38        1.67      2.72 o 
  -6  12   2      335.88      336.55      9.17 o 
  -5  12   2      171.18      168.11      7.13 o 
  -4  12   2      321.09      328.02     10.24 o 
  -3  12   2      229.93      237.56      7.95 o 
  -2  12   2      140.56      141.27      6.98 o 
  -1  12   2       63.22       57.16      5.16 o 
   0  12   2      115.96      120.22      7.06 o 
   1  12   2        3.25        2.51      4.84 o 
   2  12   2       11.30       13.63      4.71 o 
  -9  13   2      829.89      911.08     21.69 o 
  -8  13   2        7.69       13.44      6.42 o 
  -7  13   2       44.19       42.54      5.21 o 
  -6  13   2      104.83      105.26      6.79 o 
  -5  13   2       11.36       14.16      3.69 o 
  -4  13   2      159.29      180.39      7.57 o 
  -3  13   2       51.04       50.63      7.29 o 
  -2  13   2      221.53      255.84     17.67 o 
  -1  13   2       39.57       44.80      5.46 o 
   0  13   2       77.38       73.89     10.04 o 
  -6  14   2      129.08      128.91      7.74 o 
  -5  14   2       44.80       44.16      7.77 o 
  -4  14   2       85.96       94.12     11.83 o 
   0 -15   3       81.75       94.02     11.54 o 
   1 -15   3      276.84      293.47     11.67 o 
   2 -15   3       32.57       33.61      7.82 o 
   3 -15   3       84.19       75.77     10.38 o 
   4 -15   3       40.25       46.53      6.21 o 
   5 -15   3      219.62      229.56     13.53 o 
   6 -15   3        6.27        5.87      3.94 o 
   7 -15   3       28.08       29.15      4.98 o 
  -2 -14   3      268.16      294.02     13.08 o 
  -1 -14   3        1.05        0.03      3.82 o 
   0 -14   3       95.50      103.99     10.46 o 
   1 -14   3        7.74        6.72      3.39 o 
   2 -14   3      144.92      140.32      7.26 o 
   3 -14   3       94.72      107.00      9.17 o 
   4 -14   3      181.43      197.02      7.56 o 
   5 -14   3       84.52       82.52      5.50 o 
   6 -14   3      175.35      191.81      7.76 o 
   7 -14   3       20.74       14.33      3.37 o 
   8 -14   3       22.88       19.98      4.15 o 
   9 -14   3      116.75      112.18      6.89 o 
  -4 -13   3        9.59        9.13      4.89 o 
  -3 -13   3        0.63        0.26      3.51 o 
  -2 -13   3       80.61       87.90     11.23 o 
  -1 -13   3       29.18       23.07      4.49 o 
   0 -13   3      438.46      467.60     10.93 o 
   1 -13   3        2.85        0.37      4.18 o 
   2 -13   3       94.29       91.04      9.00 o 
   3 -13   3       58.23       55.26      4.27 o 
   4 -13   3      249.30      251.85      8.12 o 
   5 -13   3       62.27       64.02      5.51 o 
   6 -13   3      199.70      198.96      6.93 o 
   7 -13   3       18.63       15.81      4.02 o 
   8 -13   3      210.83      227.98     17.30 o 
   9 -13   3       83.51       77.33      5.69 o 
  10 -13   3       24.95       32.77      4.94 o 
  -5 -12   3        5.64        5.50      3.67 o 
  -4 -12   3       50.33       50.55      7.30 o 
  -3 -12   3        1.34       -0.39      3.19 o 
  -2 -12   3       64.45       68.46     10.28 o 
  -1 -12   3       66.08       78.34      5.84 o 
   0 -12   3      586.51      632.82     12.87 o 
   1 -12   3        3.46        1.87      2.08 o 
   2 -12   3      493.36      492.94     10.77 o 
   3 -12   3       20.51       14.17      2.31 o 
   4 -12   3      471.97      488.09     10.34 o 
   5 -12   3       77.00       69.06      4.19 o 
   6 -12   3      411.88      401.40     13.47 o 
   7 -12   3        6.25        3.83      2.72 o 
   8 -12   3      624.78      637.25     16.48 o 
   9 -12   3       84.07       95.31      5.65 o 
  10 -12   3      166.26      167.87      7.99 o 
  11 -12   3        2.63        4.16      4.72 o 
  -7 -11   3      131.33      143.08     15.55 o 
  -6 -11   3      261.21      245.36     15.98 o 
  -5 -11   3      169.00      166.93      7.83 o 
  -4 -11   3       11.12       10.72      3.39 o 
  -3 -11   3       25.89       18.33      3.50 o 
  -2 -11   3       20.83       21.72      5.93 o 
  -1 -11   3      104.22      108.89      4.82 o 
   0 -11   3      165.31      169.12      5.85 o 
   1 -11   3      221.47      235.18      5.91 o 
   2 -11   3      422.42      430.36      8.53 o 
   3 -11   3       98.69       93.88      5.63 o 
   4 -11   3     1058.83     1045.34     16.45 o 
   5 -11   3      445.41      441.28     10.06 o 
   6 -11   3      653.82      662.12     12.07 o 
   7 -11   3      246.66      236.97      7.59 o 
   8 -11   3      365.38      352.89      9.50 o 
   9 -11   3      178.00      196.34      7.15 o 
  10 -11   3      254.28      257.83     11.95 o 
  11 -11   3       33.41       45.68     10.09 o 
  12 -11   3      106.94      120.44     14.00 o 
  -8 -10   3        9.93        7.75      5.23 o 
  -7 -10   3       97.19       95.70      8.45 o 
  -6 -10   3       29.14       23.64      4.73 o 
  -5 -10   3      699.17      731.82     15.84 o 
  -4 -10   3      335.96      324.67      9.61 o 
  -3 -10   3      253.17      285.35     16.74 o 
  -2 -10   3      350.33      357.89      8.76 o 
  -1 -10   3      176.03      183.57      5.08 o 
   0 -10   3       22.15       21.10      2.68 o 
   1 -10   3      163.27      165.18      6.14 o 
   2 -10   3       41.22       43.43      2.22 o 
   3 -10   3      942.55      931.06     12.24 o 
   4 -10   3        5.37        2.93      1.65 o 
   5 -10   3      542.68      551.06     10.91 o 
   6 -10   3       70.51       78.46      6.81 o 
   7 -10   3      303.71      328.45      9.56 o 
   8 -10   3      697.24      703.34     13.76 o 
   9 -10   3      163.04      160.23      8.50 o 
  10 -10   3        3.02       -4.64      4.88 o 
  11 -10   3      158.43      155.79     14.34 o 
  12 -10   3       55.68       50.13      9.75 o 
  -9  -9   3       31.31       31.16      6.95 o 
  -8  -9   3      175.59      188.48     11.52 o 
  -7  -9   3        6.31        4.52      3.98 o 
  -6  -9   3      294.81      306.44     14.74 o 
  -5  -9   3      114.17      100.76      6.43 o 
  -4  -9   3      107.77      112.47      6.84 o 
  -3  -9   3      259.83      260.26      7.14 o 
  -2  -9   3      688.17      706.03     12.66 o 
  -1  -9   3      399.38      394.65      8.96 o 
   0  -9   3     1455.86     1479.01     16.16 o 
   1  -9   3        9.39        6.84      1.28 o 
   2  -9   3      288.03      301.53      5.05 o 
   3  -9   3      200.69      212.54      4.37 o 
   4  -9   3        8.95        6.51      1.80 o 
   5  -9   3      548.66      534.43      8.92 o 
   6  -9   3       15.76       16.95      2.41 o 
   7  -9   3      821.06      828.01     18.55 o 
   8  -9   3       43.22       44.66      3.26 o 
   9  -9   3      444.64      431.20     22.07 o 
  10  -9   3      196.21      211.18     15.41 o 
  11  -9   3       59.76       45.54      8.64 o 
  12  -9   3        0.73        1.64      5.89 o 
  13  -9   3      319.27      356.44     20.72 o 
  -9  -8   3      126.97      114.55     14.10 o 
  -8  -8   3       58.39       54.86      6.14 o 
  -7  -8   3      343.32      332.00     15.92 o 
  -6  -8   3      255.95      284.53     16.98 o 
  -5  -8   3      104.84      101.96      5.87 o 
  -4  -8   3      220.50      207.93      6.18 o 
  -3  -8   3      103.24      101.06      5.04 o 
  -2  -8   3      136.55      133.63      3.50 o 
  -1  -8   3      289.96      298.65      5.59 o 
   0  -8   3       55.78       52.30      2.60 o 
   1  -8   3        2.83        4.22      0.96 o 
   2  -8   3     1557.45     1599.25     17.08 o 
   3  -8   3      621.66      640.75      8.41 o 
   4  -8   3      674.42      656.00      9.80 o 
   5  -8   3       20.91       15.97      1.71 o 
   6  -8   3      366.18      356.86      7.31 o 
   7  -8   3      955.30      936.89     15.32 o 
   8  -8   3      137.47      153.96      8.89 o 
   9  -8   3      419.65      445.25     21.25 o 
  10  -8   3        1.00       -1.50      3.96 o 
  11  -8   3       73.39       85.28     10.04 o 
  12  -8   3        2.33        3.53      5.60 o 
  13  -8   3      139.00      141.98     12.89 o 
 -10  -7   3      139.17      121.31     13.81 o 
  -9  -7   3       10.16        1.45      5.79 o 
  -8  -7   3       43.35       43.80      9.27 o 
  -7  -7   3      547.99      529.91     18.97 o 
  -6  -7   3      336.39      336.30      9.95 o 
  -5  -7   3      255.42      265.77     12.92 o 
  -4  -7   3      468.34      462.13      9.49 o 
  -3  -7   3       23.83       23.16      2.11 o 
  -2  -7   3     1538.95     1486.73     21.10 o 
  -1  -7   3        0.24        1.03      0.81 o 
   0  -7   3      180.80      164.42      3.10 o 
   1  -7   3       14.62       12.85      1.31 o 
   2  -7   3     1375.45     1316.91     12.98 o 
   3  -7   3        5.70        1.91      0.79 o 
   4  -7   3      881.85      857.28     10.35 o 
   5  -7   3       25.16       25.36      1.90 o 
   6  -7   3        3.49        4.08      1.28 o 
   7  -7   3       27.04       25.59      3.64 o 
   8  -7   3      425.69      454.79     15.26 o 
   9  -7   3      276.89      276.66     15.45 o 
  10  -7   3        2.47        0.39      3.96 o 
  11  -7   3       75.06       74.32      9.22 o 
  12  -7   3       49.65       45.44      8.02 o 
  13  -7   3      102.29       95.18     10.48 o 
 -11  -6   3       26.35       41.29      9.61 o 
 -10  -6   3        2.70        2.12      5.60 o 
  -9  -6   3       51.38       36.99      8.31 o 
  -8  -6   3       30.60       22.09      5.24 o 
  -7  -6   3      314.88      291.58     22.89 o 
  -6  -6   3      165.39      174.14      7.23 o 
  -5  -6   3     2016.53     2015.24     29.54 o 
  -4  -6   3      382.23      377.08      7.46 o 
  -3  -6   3     1004.68     1048.21     11.24 o 
  -2  -6   3      201.03      177.07      3.17 o 
  -1  -6   3      342.93      329.97      4.08 o 
   0  -6   3      329.70      283.53      4.03 o 
   1  -6   3      172.96      147.60      3.27 o 
   2  -6   3      750.72      722.71      7.37 o 
   3  -6   3      988.11      988.35     11.84 o 
   4  -6   3      542.83      524.41      7.52 o 
   5  -6   3      353.50      350.93      5.69 o 
   6  -6   3      878.20      887.70     10.44 o 
   7  -6   3     1015.70      992.17     14.66 o 
   8  -6   3       91.40       91.10      7.12 o 
   9  -6   3       13.16       13.57      4.73 o 
  10  -6   3      300.70      289.60     15.69 o 
  11  -6   3      251.21      251.65     14.97 o 
  12  -6   3      105.65      112.42     10.58 o 
  13  -6   3       23.92       38.92      7.68 o 
 -11  -5   3      312.10      340.79     19.70 o 
 -10  -5   3        0.42       -3.33      4.30 o 
  -9  -5   3       10.41        9.61      5.46 o 
  -8  -5   3      201.50      185.01     17.87 o 
  -7  -5   3      112.87      109.50      8.01 o 
  -6  -5   3        2.21        0.36      2.29 o 
  -5  -5   3        9.54       11.00      2.26 o 
  -4  -5   3      407.16      406.43      5.62 o 
  -3  -5   3      681.16      636.62      8.37 o 
  -2  -5   3      530.79      534.96      7.65 o 
  -1  -5   3      857.05      840.86      7.42 o 
   0  -5   3      333.48      301.15      3.82 o 
   1  -5   3       33.63       26.54      1.42 o 
   2  -5   3     1796.42     1758.14     15.29 o 
   3  -5   3     1208.56     1214.81     12.61 o 
   4  -5   3     2644.49     2783.09     26.55 o 
   5  -5   3     1257.67     1213.65     13.85 o 
   6  -5   3     2380.99     2329.34     28.45 o 
   7  -5   3     1154.09     1158.10     18.99 o 
   8  -5   3      770.55      764.02     28.59 o 
   9  -5   3        2.57        0.79      3.10 o 
  10  -5   3      213.86      202.05     12.51 o 
  11  -5   3        0.01       -0.82      4.30 o 
  12  -5   3      377.70      372.81     18.59 o 
  13  -5   3       67.17       68.19      8.98 o 
 -12  -4   3      111.49      121.55     11.69 o 
 -11  -4   3       13.90       19.61      6.28 o 
 -10  -4   3      134.05      133.09     11.11 o 
  -9  -4   3      150.98      146.37     10.82 o 
  -8  -4   3      175.27      153.37     29.75 o 
  -7  -4   3      118.77      116.80      9.70 o 
  -6  -4   3      375.93      384.22      8.64 o 
  -5  -4   3     1196.97     1205.60     15.79 o 
  -4  -4   3      322.41      349.52      6.14 o 
  -3  -4   3     2425.06     2410.41     24.43 o 
  -2  -4   3     1035.41     1189.85     11.84 o 
  -1  -4   3      795.56      696.76      6.26 o 
   0  -4   3     1051.58     1099.32     10.73 o 
   1  -4   3     3828.65     3930.47     32.91 o 
   2  -4   3        5.22        8.59      0.71 o 
   3  -4   3     5452.87     5648.41     47.88 o 
   4  -4   3      268.67      278.94      3.80 o 
   5  -4   3      844.85      823.95     10.38 o 
   6  -4   3      198.18      176.53      4.00 o 
   7  -4   3      981.26      977.31     18.87 o 
   8  -4   3       42.57       50.88      4.75 o 
   9  -4   3      748.03      720.95     24.89 o 
  10  -4   3      201.38      194.20     31.24 o 
  11  -4   3      283.01      262.80     14.73 o 
  12  -4   3      100.82      101.75     10.09 o 
  13  -4   3        0.31       -0.77      4.64 o 
 -12  -3   3      256.10      268.79     15.50 o 
 -11  -3   3        0.22       -1.06      4.06 o 
 -10  -3   3      241.62      205.92     12.31 o 
  -9  -3   3        3.45        1.78      2.65 o 
  -8  -3   3      863.35      849.01     36.42 o 
  -7  -3   3      325.10      317.06      9.55 o 
  -6  -3   3      713.82      676.22     11.89 o 
  -5  -3   3        1.45        3.94      1.24 o 
  -4  -3   3     8379.60     8850.95     88.40 o 
  -3  -3   3     3628.78     3784.24     35.25 o 
  -2  -3   3     1445.11     1469.72     14.02 o 
  -1  -3   3      743.74      745.24      7.48 o 
   0  -3   3      167.50      197.37      2.90 o 
   1  -3   3     2228.05     2156.85     19.93 o 
   2  -3   3     1398.85     1453.68     14.40 o 
   3  -3   3     1992.92     2069.75     18.80 o 
   4  -3   3      635.46      731.13      8.21 o 
   5  -3   3      530.92      473.63      6.41 o 
   6  -3   3       19.78       13.05      1.20 o 
   7  -3   3      926.62      947.09     16.83 o 
   8  -3   3      100.97       85.89      6.38 o 
   9  -3   3      283.74      315.10     12.77 o 
  10  -3   3       10.86       12.25      4.97 o 
  11  -3   3      649.09      672.51     26.32 o 
  12  -3   3       48.53       46.50      7.63 o 
  13  -3   3       84.74      109.33     10.82 o 
 -13  -2   3       12.91        3.86      4.64 o 
 -12  -2   3       88.44      110.25      9.13 o 
 -11  -2   3       14.94       17.87      4.78 o 
 -10  -2   3      629.12      633.92     22.36 o 
  -9  -2   3       76.33       66.29      5.44 o 
  -8  -2   3     1125.57     1140.52     19.83 o 
  -7  -2   3      377.84      384.11      8.20 o 
  -6  -2   3      571.18      546.73      7.71 o 
  -5  -2   3      101.69      109.17      2.94 o 
  -4  -2   3      740.69      645.40      9.09 o 
  -3  -2   3     2006.76     2279.68     25.74 o 
  -2  -2   3     3672.22     3873.34     38.71 o 
  -1  -2   3      404.51      411.11      4.52 o 
   0  -2   3      607.64      572.85      5.68 o 
   1  -2   3      368.79      339.03      4.14 o 
   2  -2   3     3122.58     3108.82     25.26 o 
   3  -2   3     2472.02     2608.16     21.56 o 
   4  -2   3       17.79       15.74      0.99 o 
   5  -2   3     2171.11     2244.94     22.11 o 
   6  -2   3      309.89      288.80      5.13 o 
   7  -2   3      631.22      646.30     13.00 o 
   8  -2   3      101.09      108.48     15.86 o 
   9  -2   3      250.16      253.25      8.60 o 
  10  -2   3       91.96       93.19      7.66 o 
  11  -2   3      315.53      291.87     16.32 o 
  12  -2   3        2.56        1.21      4.83 o 
  13  -2   3      103.84      104.74     10.91 o 
 -13  -1   3      421.61      434.96     17.34 o 
 -12  -1   3       46.30       49.93      5.89 o 
 -11  -1   3       76.58       63.50      5.99 o 
 -10  -1   3      171.10      166.94      8.69 o 
  -9  -1   3      290.09      303.77      8.33 o 
  -8  -1   3      727.54      767.26     13.28 o 
  -7  -1   3      284.44      276.81      8.47 o 
  -6  -1   3      564.26      584.80      7.56 o 
  -5  -1   3      130.35      112.00      2.35 o 
  -4  -1   3     1026.12      930.20     11.01 o 
  -3  -1   3     1687.75     1685.79     16.39 o 
  -2  -1   3     1256.65     1203.53     11.11 o 
  -1  -1   3      833.58      896.58      7.80 o 
   0  -1   3     2555.74     2626.01     21.40 o 
   1  -1   3       43.50       41.42      1.04 o 
   2  -1   3       28.61       19.13      1.20 o 
   3  -1   3       87.72       96.25      2.01 o 
   4  -1   3     1010.69     1002.66     12.55 o 
   5  -1   3      284.58      275.93      3.87 o 
   6  -1   3     1594.33     1592.39     20.17 o 
   7  -1   3      139.49      147.29      4.44 o 
   8  -1   3       50.81       58.84      4.92 o 
   9  -1   3       54.93       44.80      5.77 o 
  10  -1   3      200.92      219.82     13.96 o 
  11  -1   3      152.57      140.58     11.88 o 
  12  -1   3       26.78       16.08      6.47 o 
 -13   0   3       25.11       27.96      4.15 o 
 -12   0   3      114.21      103.63      6.66 o 
 -11   0   3      510.99      489.39     16.03 o 
 -10   0   3       31.74       35.37      4.05 o 
  -9   0   3      584.12      549.69     22.53 o 
  -8   0   3       16.32       17.89      3.02 o 
  -7   0   3     1225.27     1254.43     19.81 o 
  -6   0   3     2249.58     2356.41     29.17 o 
  -5   0   3     1089.27     1042.68     23.08 o 
  -4   0   3       62.56       44.93      1.37 o 
  -3   0   3     8835.12     9252.79     84.76 o 
  -2   0   3      266.32      324.43      4.70 o 
  -1   0   3     1416.64     1409.75     11.62 o 
   0   0   3     2162.56     2176.79     15.35 o 
   1   0   3      300.82      303.78      3.08 o 
   2   0   3      257.20      260.87      2.84 o 
   3   0   3       16.45       24.91      0.89 o 
   4   0   3       30.73       20.26      0.97 o 
   5   0   3      157.11      145.85      3.13 o 
   6   0   3       75.53       77.26      3.43 o 
   7   0   3      424.59      443.20     10.55 o 
   8   0   3      390.16      393.52     11.19 o 
   9   0   3       52.89       45.78      7.20 o 
  10   0   3      835.76      767.16     29.80 o 
  11   0   3      120.47       89.15     10.29 o 
  12   0   3       11.45        3.86      5.84 o 
 -10   1   3      159.26      154.87     13.35 o 
  -9   1   3      784.50      819.28     19.98 o 
  -8   1   3       14.62       14.64      3.27 o 
  -7   1   3      644.59      651.00     13.70 o 
  -6   1   3       17.04       10.43      1.31 o 
  -5   1   3     1538.16     1529.47     19.39 o 
  -4   1   3      300.82      339.91      5.16 o 
  -3   1   3     2707.49     2748.65     30.85 o 
  -2   1   3      587.19      600.04      7.35 o 
  -1   1   3     3539.87     3582.81     27.31 o 
   0   1   3       48.35       33.28      1.75 o 
   1   1   3     1757.62     1776.67     12.50 o 
   2   1   3       15.24       15.76      1.01 o 
   3   1   3       47.10       49.25      1.59 o 
   4   1   3     1100.67     1116.79     11.43 o 
   5   1   3      110.50      116.19      4.14 o 
   6   1   3      313.80      325.93      7.99 o 
   7   1   3       49.51       41.79      3.99 o 
   8   1   3       36.54       34.54      4.56 o 
   9   1   3       28.66       22.89      6.37 o 
  10   1   3      487.36      497.40     23.86 o 
  11   1   3       42.71       58.43      9.66 o 
  12   1   3      519.96      551.44     27.04 o 
 -10   2   3      517.71      563.28     16.48 o 
  -9   2   3      655.80      679.54     15.51 o 
  -8   2   3      260.15      273.48      8.64 o 
  -7   2   3      912.51      904.96     13.07 o 
  -6   2   3      728.34      778.71      8.92 o 
  -5   2   3      109.94       87.45      2.36 o 
  -4   2   3      329.19      347.58      5.12 o 
  -3   2   3     2176.20     2197.17     22.37 o 
  -2   2   3      251.43      249.20      3.66 o 
  -1   2   3     6459.05     6739.32     63.33 o 
   0   2   3       54.66       53.41      1.48 o 
   1   2   3     4454.05     4510.41     31.21 o 
   2   2   3      916.31      933.18      8.40 o 
   3   2   3      142.19      111.27      2.79 o 
   4   2   3       71.09       72.21      3.16 o 
   5   2   3      426.13      427.63      7.73 o 
   6   2   3      185.27      183.19      5.71 o 
   7   2   3      312.74      319.55     17.14 o 
   8   2   3      205.70      191.52     13.71 o 
   9   2   3       62.66       56.45      8.89 o 
  10   2   3        1.98        1.88      5.41 o 
  11   2   3        0.50       -2.90      6.28 o 
 -11   3   3        9.39       16.46      4.41 o 
 -10   3   3      139.48      155.90      5.42 o 
  -9   3   3      177.75      175.61      5.95 o 
  -8   3   3      851.96      863.33     11.04 o 
  -7   3   3     1287.35     1262.75     16.51 o 
  -6   3   3      578.86      574.04      8.41 o 
  -5   3   3      693.95      739.06      9.41 o 
  -4   3   3      463.34      394.34      6.04 o 
  -3   3   3     1035.21     1027.84     10.89 o 
  -2   3   3       65.07       65.80      2.16 o 
  -1   3   3     1825.74     1874.53     20.37 o 
   0   3   3     2885.13     3114.60     22.40 o 
   1   3   3     6328.02     6604.45     50.60 o 
   2   3   3      105.46      118.29      2.37 o 
   3   3   3     1974.41     1970.08     19.30 o 
   4   3   3      139.40      137.93      3.71 o 
   5   3   3      388.85      390.29      9.09 o 
   6   3   3       29.21       30.43      3.63 o 
   7   3   3      313.93      331.65     26.46 o 
   8   3   3      332.16      329.49     19.46 o 
   9   3   3      127.17      120.87     12.94 o 
  10   3   3        2.90        5.12      6.57 o 
  11   3   3      113.91      108.17     13.96 o 
 -12   4   3      441.30      457.85     15.36 o 
 -11   4   3       74.24       71.81      4.82 o 
 -10   4   3      255.08      243.66      9.26 o 
  -9   4   3        3.30        2.99      1.80 o 
  -8   4   3      471.54      488.12     10.17 o 
  -7   4   3      785.38      745.15     12.48 o 
  -6   4   3     2449.51     2470.02     29.26 o 
  -5   4   3       90.89       74.34      2.96 o 
  -4   4   3     2223.89     2178.07     21.57 o 
  -3   4   3       35.27       32.59      1.57 o 
  -2   4   3     2337.06     2294.18     24.07 o 
  -1   4   3      236.92      245.32      3.22 o 
   0   4   3     2049.33     2061.42     21.34 o 
   1   4   3      438.40      425.58      5.14 o 
   2   4   3      832.85      864.40      9.45 o 
   3   4   3      274.79      255.82      5.22 o 
   4   4   3      426.93      430.87      7.80 o 
   5   4   3       65.20       48.07      4.55 o 
   6   4   3      117.62      120.09      8.04 o 
   7   4   3      373.03      378.84     12.77 o 
   8   4   3       14.38       17.30      4.07 o 
   9   4   3      233.36      267.83     19.32 o 
  10   4   3       71.94       70.60     12.46 o 
 -13   5   3      178.08      183.60      9.61 o 
 -12   5   3       81.40       81.95      6.86 o 
 -11   5   3      151.76      150.94      7.23 o 
 -10   5   3      106.32       90.46      5.99 o 
  -9   5   3      814.53      752.42     17.83 o 
  -8   5   3      966.18      911.32     17.79 o 
  -7   5   3      246.84      254.80      7.89 o 
  -6   5   3     1163.25     1148.71     28.34 o 
  -5   5   3       69.26       69.19      2.36 o 
  -4   5   3      898.77      876.88     11.26 o 
  -3   5   3        0.24        0.01      0.85 o 
  -2   5   3     2350.13     2295.39     25.15 o 
  -1   5   3      567.16      600.22      6.59 o 
   0   5   3     1048.34     1043.77      9.77 o 
   1   5   3       98.91      107.21      2.40 o 
   2   5   3       81.09       78.49      2.56 o 
   3   5   3       43.03       47.52      3.02 o 
   4   5   3      547.26      520.07     12.27 o 
   5   5   3       56.31       59.58      5.33 o 
   6   5   3       69.55       62.68     13.81 o 
   7   5   3        1.55       -2.21      3.55 o 
   8   5   3      110.33      113.02      8.04 o 
   9   5   3       17.67       10.80      4.50 o 
 -14   6   3       38.41       39.84      5.79 o 
 -13   6   3      225.40      235.90     12.70 o 
 -12   6   3        6.96        5.71      3.78 o 
 -11   6   3      328.09      354.45     12.13 o 
 -10   6   3       69.09       56.13      5.73 o 
  -9   6   3      312.93      301.24     10.79 o 
  -8   6   3       39.97       26.13      4.07 o 
  -7   6   3      638.22      605.50     13.87 o 
  -6   6   3       76.04       81.98      4.73 o 
  -5   6   3      186.03      186.23      4.83 o 
  -4   6   3      218.84      211.76      4.22 o 
  -3   6   3      264.19      259.56      4.63 o 
  -2   6   3     1974.60     1843.46     16.31 o 
  -1   6   3      288.30      296.38      4.56 o 
   0   6   3     1204.94     1204.57     12.38 o 
   1   6   3       54.28       55.68      2.16 o 
   2   6   3      909.56      891.51     13.22 o 
   3   6   3       38.76       34.99      3.30 o 
   4   6   3      257.04      248.66      8.41 o 
   5   6   3        4.88        0.23      2.53 o 
   6   6   3      274.88      273.89     11.67 o 
   7   6   3       14.95        8.01      4.20 o 
   8   6   3       26.69       29.99      5.75 o 
   9   6   3        4.20        1.58      4.45 o 
 -13   7   3      110.66       97.31      9.42 o 
 -12   7   3        3.81        0.40      4.59 o 
 -11   7   3       79.05       86.49      6.87 o 
 -10   7   3       14.76       27.70      4.63 o 
  -9   7   3      309.93      327.42     11.87 o 
  -8   7   3       86.18       69.15      8.25 o 
  -7   7   3      353.57      390.88     12.15 o 
  -6   7   3      192.52      175.37      4.81 o 
  -5   7   3      899.10      872.86     14.49 o 
  -4   7   3       93.33       94.74      4.96 o 
  -3   7   3       40.69       39.63      1.81 o 
  -2   7   3       98.76       92.83      2.51 o 
  -1   7   3      613.13      663.46      7.74 o 
   0   7   3      265.96      291.87      4.92 o 
   1   7   3      577.09      577.88     10.96 o 
   2   7   3      505.04      508.94     12.37 o 
   3   7   3      349.20      349.39      9.16 o 
   4   7   3        3.45        6.37      2.92 o 
   5   7   3       47.82       46.43      5.31 o 
   6   7   3       76.59       76.00      7.23 o 
   7   7   3        1.19       -0.49      4.88 o 
   8   7   3      213.94      211.77     12.99 o 
 -13   8   3       68.12       56.31      8.55 o 
 -12   8   3      190.92      210.30     12.18 o 
 -11   8   3      151.65      161.98      9.50 o 
 -10   8   3       55.08       42.77      5.71 o 
  -9   8   3      249.60      250.07     10.98 o 
  -8   8   3       14.51       20.29      2.89 o 
  -7   8   3      496.87      498.44      9.91 o 
  -6   8   3      280.99      288.80      7.21 o 
  -5   8   3      821.61      784.83     12.21 o 
  -4   8   3       49.29       46.24      5.10 o 
  -3   8   3      803.41      772.13     11.13 o 
  -2   8   3       30.07       25.42      2.07 o 
  -1   8   3      192.89      169.58      4.01 o 
   0   8   3      169.47      168.75      4.82 o 
   1   8   3      103.68      117.27      4.83 o 
   2   8   3      179.58      190.86      9.28 o 
   3   8   3       12.07       11.94      3.30 o 
   4   8   3       64.66       64.99      5.53 o 
   5   8   3      190.34      183.98      8.59 o 
   6   8   3      133.24      119.47      8.58 o 
   7   8   3       91.23       77.78      8.18 o 
 -13   9   3       24.12       19.75      7.39 o 
 -12   9   3       59.58       55.25     14.20 o 
 -11   9   3       43.83       49.35      9.43 o 
 -10   9   3      157.65      153.98      9.67 o 
  -9   9   3       69.06       75.00      5.31 o 
  -8   9   3      112.08      110.43      4.93 o 
  -7   9   3        4.00        1.61      2.11 o 
  -6   9   3      164.22      157.37      5.79 o 
  -5   9   3      381.29      392.99     12.40 o 
  -4   9   3        1.62        1.20      1.92 o 
  -3   9   3     1311.67     1267.31     17.63 o 
  -2   9   3      103.49      111.02      3.98 o 
  -1   9   3     1084.82     1096.20     15.88 o 
   0   9   3        1.50        1.90      2.00 o 
   1   9   3      188.79      202.09      6.51 o 
   2   9   3       22.27       20.67      3.69 o 
   3   9   3      118.69      128.28      9.08 o 
   4   9   3       10.55        6.70      4.06 o 
   5   9   3      118.18      121.71      9.59 o 
   6   9   3        9.02        8.82      4.16 o 
 -12  10   3      154.12      154.39     15.31 o 
 -11  10   3        9.92       11.72      5.80 o 
 -10  10   3        8.30        8.12      3.80 o 
  -9  10   3       21.56       29.12      3.55 o 
  -8  10   3      104.55      101.42      5.22 o 
  -7  10   3       30.32       24.57      3.25 o 
  -6  10   3      182.97      188.19      6.36 o 
  -5  10   3      136.68      138.82      5.54 o 
  -4  10   3      769.21      763.85     14.44 o 
  -3  10   3      211.41      216.05      7.12 o 
  -2  10   3      177.98      201.88      5.81 o 
  -1  10   3      159.99      159.77      7.24 o 
   0  10   3      286.81      300.05      8.23 o 
   1  10   3      418.31      435.68     10.15 o 
   2  10   3      427.45      456.14     29.94 o 
   3  10   3       44.61       45.74      8.09 o 
   4  10   3      218.00      230.11     11.52 o 
 -11  11   3       32.00       20.97      5.66 o 
 -10  11   3      391.98      418.81     12.97 o 
  -9  11   3        0.98        2.71      3.00 o 
  -8  11   3      194.32      190.79      7.80 o 
  -7  11   3      292.17      302.88     11.51 o 
  -6  11   3      246.00      229.85      7.46 o 
  -5  11   3       42.96       44.97      3.88 o 
  -4  11   3      181.98      176.96      6.94 o 
  -3  11   3       22.01       29.49      3.63 o 
  -2  11   3      168.28      184.28      6.43 o 
  -1  11   3       32.76       31.80      4.33 o 
   0  11   3       26.15       25.74      4.17 o 
   1  11   3        0.66        1.12      3.10 o 
   2  11   3       80.21       82.53      7.31 o 
   3  11   3       41.38       37.56      6.24 o 
 -10  12   3        1.15        1.57      3.75 o 
  -9  12   3      198.73      214.02      9.64 o 
  -8  12   3        8.94        6.95      3.53 o 
  -7  12   3       35.52       36.14      4.19 o 
  -6  12   3       38.23       38.40      4.22 o 
  -5  12   3      238.08      248.43     10.84 o 
  -4  12   3      457.48      512.05     13.72 o 
  -3  12   3        6.91        6.32      3.03 o 
  -2  12   3       39.07       44.99      6.63 o 
  -1  12   3       13.65        8.55      3.56 o 
   0  12   3      121.54      119.50      6.86 o 
   1  12   3       14.47        5.94      6.33 o 
  -8  13   3       27.47       19.92      4.95 o 
  -7  13   3       14.01        8.21      3.67 o 
  -6  13   3       10.41       12.86      4.20 o 
  -5  13   3      105.38      121.36      7.21 o 
  -4  13   3      117.81      111.89      6.85 o 
  -3  13   3      185.18      205.67     15.26 o 
  -2  13   3      156.75      152.17     13.04 o 
  -1  13   3      123.29      151.44     12.31 o 
   0 -15   4       18.11       21.49      7.87 o 
   1 -15   4      149.16      155.07      8.68 o 
   2 -15   4      135.62      144.59     12.31 o 
   3 -15   4      153.15      160.33     13.62 o 
   4 -15   4      187.11      190.31     10.12 o 
   5 -15   4       53.96       49.08      5.44 o 
   6 -15   4       70.38       76.82      7.24 o 
   7 -15   4       90.19       97.32      6.81 o 
   8 -15   4        0.43        3.66      3.61 o 
  -3 -14   4        3.54        4.02      6.78 o 
  -2 -14   4      190.89      207.18     11.01 o 
  -1 -14   4       33.03       26.29      7.54 o 
   0 -14   4        1.95        0.74      4.32 o 
   1 -14   4        2.60        5.00      3.33 o 
   2 -14   4        9.95       10.19      3.55 o 
   3 -14   4      169.69      185.96      8.46 o 
   4 -14   4      241.01      234.02      9.87 o 
   5 -14   4      164.97      159.88      9.31 o 
   6 -14   4      319.27      338.50     12.77 o 
   7 -14   4       84.76       80.65      5.20 o 
   8 -14   4       68.91       65.24      6.96 o 
   9 -14   4       23.26       16.37      4.91 o 
  -4 -13   4       19.36       25.13      5.68 o 
  -3 -13   4       13.25       13.66      4.33 o 
  -2 -13   4      264.73      256.31     10.29 o 
  -1 -13   4       11.42        9.91      3.68 o 
   0 -13   4      414.08      424.89     10.25 o 
   1 -13   4       22.51       14.95      3.63 o 
   2 -13   4       26.77       26.83      3.23 o 
   3 -13   4       12.98        6.77      4.84 o 
   4 -13   4      119.17      123.03      5.85 o 
   5 -13   4       58.85       60.50      4.56 o 
   6 -13   4      492.43      522.04     14.61 o 
   7 -13   4      273.87      290.13      8.29 o 
   8 -13   4      681.84      733.37     18.84 o 
   9 -13   4       49.77       56.69      5.64 o 
  10 -13   4      113.30      121.15      7.35 o 
  -6 -12   4        3.25        3.06      4.22 o 
  -5 -12   4        4.48        4.35      3.61 o 
  -4 -12   4       17.91       13.01      3.76 o 
  -3 -12   4        3.36        7.20      3.54 o 
  -2 -12   4       57.51       49.52      5.27 o 
  -1 -12   4      120.28      114.57      6.68 o 
   0 -12   4      454.12      448.77     10.33 o 
   1 -12   4       12.70       11.77      2.58 o 
   2 -12   4      940.75      939.11     16.60 o 
   3 -12   4      300.48      307.43      7.18 o 
   4 -12   4      609.87      598.66     11.63 o 
   5 -12   4      141.68      133.14      5.32 o 
   6 -12   4      126.51      120.79      5.67 o 
   7 -12   4        2.68        3.40      2.64 o 
   8 -12   4      495.37      530.96     12.75 o 
   9 -12   4        5.79        3.18      3.32 o 
  10 -12   4      477.23      523.72     14.18 o 
  11 -12   4       19.70       14.11      5.58 o 
  -7 -11   4      282.32      352.96     25.35 o 
  -6 -11   4      201.19      185.54      9.77 o 
  -5 -11   4      125.83      119.26      7.12 o 
  -4 -11   4      231.36      200.88      8.03 o 
  -3 -11   4       18.35       21.72      3.55 o 
  -2 -11   4        9.61        5.22      2.96 o 
  -1 -11   4      145.77      154.81      5.82 o 
   0 -11   4      166.49      159.63      5.26 o 
   1 -11   4      327.59      334.79      6.72 o 
   2 -11   4      149.46      145.81      4.98 o 
   3 -11   4      470.91      462.46      8.23 o 
   4 -11   4      179.79      166.07      5.49 o 
   5 -11   4      284.01      300.50      8.23 o 
   6 -11   4      552.71      588.45     11.21 o 
   7 -11   4      207.84      211.75      7.16 o 
   8 -11   4       59.05       50.85      4.11 o 
   9 -11   4       82.13       78.95      5.34 o 
  10 -11   4       71.50       61.94      5.11 o 
  11 -11   4       12.50        1.16      6.28 o 
  12 -11   4      365.82      347.60     22.41 o 
  -8 -10   4      208.62      200.46     19.29 o 
  -7 -10   4      220.38      224.34     10.32 o 
  -6 -10   4      178.17      188.89      9.31 o 
  -5 -10   4      228.91      226.78     11.29 o 
  -4 -10   4      457.53      475.82     17.72 o 
  -3 -10   4       75.55       77.03      4.92 o 
  -2 -10   4     1570.80     1549.46     22.98 o 
  -1 -10   4       28.95       25.73      2.35 o 
   0 -10   4      259.16      256.25      6.19 o 
   1 -10   4       10.70        5.22      1.56 o 
   2 -10   4      258.53      256.00      5.18 o 
   3 -10   4      633.78      634.92      9.30 o 
   4 -10   4      604.89      582.64      9.82 o 
   5 -10   4      345.67      354.72      7.75 o 
   6 -10   4      174.03      171.40      6.19 o 
   7 -10   4      940.01      948.16     16.77 o 
   8 -10   4      305.08      311.22      8.33 o 
   9 -10   4      190.04      190.49      7.12 o 
  10 -10   4       25.68       22.55      7.68 o 
  11 -10   4      326.13      360.21     21.68 o 
  12 -10   4       84.50       82.92     11.88 o 
  -9  -9   4       23.77       28.59      9.80 o 
  -8  -9   4      229.98      235.18     19.03 o 
  -7  -9   4        0.03       -1.46      3.23 o 
  -6  -9   4      236.10      237.13      9.49 o 
  -5  -9   4       30.17       27.71      4.14 o 
  -4  -9   4      165.37      166.55      6.48 o 
  -3  -9   4      378.41      381.77      9.63 o 
  -2  -9   4      249.24      239.80      6.10 o 
  -1  -9   4       22.55       20.56      2.02 o 
   0  -9   4     1836.95     1793.05     18.80 o 
   1  -9   4       62.68       70.37      2.60 o 
   2  -9   4      574.83      561.16      7.50 o 
   3  -9   4        3.78        1.76      1.17 o 
   4  -9   4       22.59       16.34      2.00 o 
   5  -9   4      194.64      212.66      5.20 o 
   6  -9   4        3.36        2.10      1.84 o 
   7  -9   4     1214.39     1223.86     19.58 o 
   8  -9   4        2.15       -0.63      1.95 o 
   9  -9   4      267.35      257.10     16.85 o 
  10  -9   4        0.08       -2.90      4.78 o 
  11  -9   4      318.61      318.92     19.51 o 
  12  -9   4        0.77        8.11      6.66 o 
 -10  -8   4       38.00       18.40      8.60 o 
  -9  -8   4       46.20       48.53     10.19 o 
  -8  -8   4      123.81      148.84     11.13 o 
  -7  -8   4       46.17       49.05      4.92 o 
  -6  -8   4      747.73      751.23     17.26 o 
  -5  -8   4       38.64       36.85      5.43 o 
  -4  -8   4      575.68      589.58     18.63 o 
  -3  -8   4       32.45       26.58      3.24 o 
  -2  -8   4      588.38      562.21      9.00 o 
  -1  -8   4        0.45        1.36      1.08 o 
   0  -8   4      743.48      683.71      8.08 o 
   1  -8   4       62.04       45.61      1.94 o 
   2  -8   4     3925.99     3850.07     38.46 o 
   3  -8   4        8.50        8.37      1.21 o 
   4  -8   4       19.37       13.24      1.89 o 
   5  -8   4      734.47      697.08     12.70 o 
   6  -8   4       13.44        9.57      1.70 o 
   7  -8   4       43.45       51.70      2.98 o 
   8  -8   4       73.96       61.90      5.31 o 
   9  -8   4      403.63      392.32     20.04 o 
  10  -8   4        0.37        3.57      4.59 o 
  11  -8   4      496.54      511.75     24.34 o 
  12  -8   4       10.61        2.85      5.94 o 
  13  -8   4      210.60      238.32     16.95 o 
 -10  -7   4       55.95       56.65     10.24 o 
  -9  -7   4       64.65       80.12     11.11 o 
  -8  -7   4      132.62      143.85     10.18 o 
  -7  -7   4      890.16      911.17     26.45 o 
  -6  -7   4      208.14      209.70      7.99 o 
  -5  -7   4      334.27      345.87      8.77 o 
  -4  -7   4      328.07      327.94      7.55 o 
  -3  -7   4      226.68      228.54      4.69 o 
  -2  -7   4      263.84      256.51      4.57 o 
  -1  -7   4      721.68      698.95      8.31 o 
   0  -7   4      511.04      518.42      6.21 o 
   1  -7   4      204.59      229.74      3.59 o 
   2  -7   4      545.72      515.59      5.97 o 
   3  -7   4      362.31      349.95      5.50 o 
   4  -7   4     1587.61     1554.46     16.68 o 
   5  -7   4     2231.75     2205.18     25.98 o 
   6  -7   4      240.13      257.05      6.44 o 
   7  -7   4       12.61       11.77      1.63 o 
   8  -7   4        9.06       15.89      4.38 o 
   9  -7   4       89.06       78.36      7.54 o 
  10  -7   4       14.73       15.36      5.70 o 
  11  -7   4      543.23      565.88     25.30 o 
  12  -7   4       43.70       48.92      8.84 o 
  13  -7   4      154.71      121.21     12.17 o 
 -11  -6   4       23.97       25.69      7.77 o 
 -10  -6   4        1.19       -1.30      4.78 o 
  -9  -6   4       17.24       30.71      7.49 o 
  -8  -6   4        5.78        4.57      3.73 o 
  -7  -6   4      188.10      211.24     10.72 o 
  -6  -6   4      648.29      623.70     19.94 o 
  -5  -6   4       17.39       16.41      2.03 o 
  -4  -6   4      121.01      111.80      3.44 o 
  -3  -6   4     1314.91     1311.62     14.94 o 
  -2  -6   4      195.55      171.81      3.37 o 
  -1  -6   4      133.11      133.70      2.61 o 
   0  -6   4      867.26      779.88      7.73 o 
   1  -6   4     2004.15     2084.89     18.22 o 
   2  -6   4     2929.31     3030.58     24.64 o 
   3  -6   4      611.22      591.14      6.35 o 
   4  -6   4     1336.73     1289.16     14.73 o 
   5  -6   4      155.56      148.57      3.38 o 
   6  -6   4     1875.81     1882.41     24.67 o 
   7  -6   4       45.89       35.66      4.24 o 
   8  -6   4      435.49      436.19     18.33 o 
   9  -6   4        3.51        2.12      3.34 o 
  10  -6   4      650.26      631.11     21.34 o 
  11  -6   4       55.01       58.87      8.60 o 
  12  -6   4        2.52        2.03      5.22 o 
  13  -6   4       69.63       75.14     10.14 o 
 -12  -5   4       96.71       80.79     10.58 o 
 -11  -5   4       23.76       23.71      7.20 o 
 -10  -5   4       59.27       49.26      7.97 o 
  -9  -5   4       89.30      104.70      8.76 o 
  -8  -5   4       19.97       14.49      4.05 o 
  -7  -5   4      364.70      366.30     11.57 o 
  -6  -5   4      309.61      305.04     12.70 o 
  -5  -5   4     1611.78     1666.44     21.62 o 
  -4  -5   4     2276.89     2473.26     25.70 o 
  -3  -5   4     1112.12     1048.99     12.15 o 
  -2  -5   4      456.08      459.14      6.03 o 
  -1  -5   4     2468.63     2587.39     21.82 o 
   0  -5   4       73.77       56.88      1.54 o 
   1  -5   4     7935.50     8503.56     70.13 o 
   2  -5   4       53.60       44.16      1.22 o 
   3  -5   4     2815.65     2834.84     24.14 o 
   4  -5   4      558.80      528.60      6.64 o 
   5  -5   4      770.20      775.11      8.91 o 
   6  -5   4       12.11       12.68      1.81 o 
   7  -5   4      479.69      524.98     10.71 o 
   8  -5   4      123.57      113.85      7.92 o 
   9  -5   4       30.91       21.71      4.70 o 
  10  -5   4      411.68      405.23     16.09 o 
  11  -5   4       16.19       19.94      6.42 o 
  12  -5   4      263.77      270.00     16.56 o 
  13  -5   4       16.38       18.06      6.76 o 
 -12  -4   4      114.99      140.43     11.88 o 
 -11  -4   4        0.22        0.34      4.39 o 
 -10  -4   4      310.49      308.39     16.23 o 
  -9  -4   4      169.07      184.41     11.59 o 
  -8  -4   4      392.65      415.60     14.20 o 
  -7  -4   4       90.49       85.14      6.37 o 
  -6  -4   4      883.39      950.59     15.30 o 
  -5  -4   4      526.17      539.24      8.97 o 
  -4  -4   4     1772.85     1868.59     18.62 o 
  -3  -4   4     2982.89     3124.52     28.92 o 
  -2  -4   4     1687.94     1862.61     24.32 o 
  -1  -4   4      569.35      518.90      4.80 o 
   0  -4   4      894.38      924.65      9.61 o 
   1  -4   4     7765.43     8280.14     62.46 o 
   2  -4   4       77.07      101.63      1.70 o 
   3  -4   4      789.80      758.85      7.25 o 
   4  -4   4      476.30      473.04      5.47 o 
   5  -4   4     2127.22     2005.44     19.76 o 
   6  -4   4      124.27      105.27      3.74 o 
   7  -4   4      883.68      925.12     15.64 o 
   8  -4   4       15.80       18.12      4.10 o 
   9  -4   4      455.59      455.00     29.94 o 
  10  -4   4        5.90        6.03      3.96 o 
  11  -4   4       84.19       84.56      8.27 o 
  12  -4   4       50.15       49.35      8.35 o 
  13  -4   4        4.58       -1.79      4.93 o 
 -12  -3   4      176.98      189.30     12.36 o 
 -11  -3   4       10.09        6.47      4.44 o 
 -10  -3   4      578.50      596.31     22.41 o 
  -9  -3   4       67.99       69.06      5.76 o 
  -8  -3   4      646.92      631.94     15.29 o 
  -7  -3   4       33.62       42.34      3.04 o 
  -6  -3   4      212.18      193.42      4.62 o 
  -5  -3   4       84.94       93.27      3.15 o 
  -4  -3   4     1849.08     1834.33     20.03 o 
  -3  -3   4       21.41       22.16      0.92 o 
  -2  -3   4      531.83      557.55      6.29 o 
  -1  -3   4      502.60      456.79      5.19 o 
   0  -3   4     2049.17     2018.81     16.85 o 
   1  -3   4      454.11      396.92      5.16 o 
   2  -3   4      300.02      293.59      3.70 o 
   3  -3   4     4949.19     5439.27     39.62 o 
   4  -3   4        5.63       13.14      1.19 o 
   5  -3   4     2429.17     2416.40     22.77 o 
   6  -3   4      192.70      220.95      5.33 o 
   7  -3   4     1014.69     1097.33     21.05 o 
   8  -3   4        1.29       -0.11      2.56 o 
   9  -3   4      540.53      546.15     20.81 o 
  10  -3   4       48.76       37.57      5.90 o 
  11  -3   4      332.89      368.38     15.94 o 
  12  -3   4       27.78       29.12      7.10 o 
 -13  -2   4       87.17      104.07      8.60 o 
 -12  -2   4      132.40      139.37      9.61 o 
 -11  -2   4        1.84        2.51      3.62 o 
 -10  -2   4      401.96      421.33     44.36 o 
  -9  -2   4      197.04      203.06      8.47 o 
  -8  -2   4      874.78      913.01     15.32 o 
  -7  -2   4       17.70       20.56      1.95 o 
  -6  -2   4      747.86      743.88      9.29 o 
  -5  -2   4      438.78      458.20      6.77 o 
  -4  -2   4     1649.69     1560.48     17.18 o 
  -3  -2   4       89.07       96.09      1.66 o 
  -2  -2   4     1025.60     1027.25     11.78 o 
  -1  -2   4      529.62      521.14      4.98 o 
   0  -2   4     1319.23     1280.63     11.86 o 
   1  -2   4       95.62       99.82      1.91 o 
   2  -2   4      675.31      656.77      7.90 o 
   3  -2   4      212.95      302.11      4.44 o 
   4  -2   4     2019.56     2097.26     21.35 o 
   5  -2   4      326.80      314.76      4.95 o 
   6  -2   4        6.76        5.54      1.55 o 
   7  -2   4      509.97      517.23     12.72 o 
   8  -2   4        1.20        2.74      2.20 o 
   9  -2   4      534.81      544.86     19.56 o 
  10  -2   4       65.09       70.65      7.52 o 
  11  -2   4      188.17      181.91     13.86 o 
  12  -2   4        1.14        5.36      5.51 o 
 -13  -1   4      262.73      275.17     11.93 o 
 -12  -1   4        7.89        8.84      3.38 o 
 -11  -1   4      150.37      143.52      7.92 o 
 -10  -1   4        2.72        6.00      2.46 o 
  -9  -1   4      334.19      342.11     20.09 o 
  -8  -1   4      724.61      766.95     11.23 o 
  -7  -1   4      350.69      354.35      5.51 o 
  -6  -1   4     1987.73     2060.12     21.17 o 
  -5  -1   4     2481.33     2685.20     26.33 o 
  -4  -1   4       73.58       58.47      1.68 o 
  -3  -1   4     2539.96     2726.51     25.95 o 
  -2  -1   4     2348.00     2357.74     21.15 o 
  -1  -1   4       91.57      112.58      1.45 o 
   0  -1   4      591.82      547.40      5.01 o 
   1  -1   4       15.98        5.22      0.94 o 
   2  -1   4        9.51        6.10      0.70 o 
   3  -1   4       88.51       92.61      2.56 o 
   4  -1   4      634.07      537.41      6.35 o 
   5  -1   4       11.69        4.17      0.86 o 
   6  -1   4      243.29      244.11      6.69 o 
   7  -1   4       80.08       87.05      5.52 o 
   8  -1   4      215.10      213.92      8.15 o 
   9  -1   4      294.75      282.33     13.81 o 
  10  -1   4        2.39        0.19      4.39 o 
  11  -1   4      337.27      345.29     19.32 o 
  12  -1   4        1.93       12.70      6.28 o 
 -10   0   4        4.18        4.10      4.00 o 
  -9   0   4      501.70      510.57     14.99 o 
  -8   0   4        0.13       -1.29      2.51 o 
  -7   0   4      246.33      215.62     16.41 o 
  -6   0   4       13.97       15.36      0.99 o 
  -5   0   4     1721.48     1784.58     16.77 o 
  -4   0   4      444.32      477.26      5.87 o 
  -3   0   4     2275.53     2457.32     25.35 o 
  -2   0   4     3823.05     3790.36     29.92 o 
  -1   0   4     2053.30     1988.64     14.39 o 
   0   0   4      221.62      283.73      2.70 o 
   1   0   4        2.72        2.16      0.43 o 
   2   0   4       36.92       23.60      1.14 o 
   3   0   4        6.83       14.86      0.97 o 
   4   0   4     1120.43     1073.01     11.47 o 
   5   0   4       11.92       11.61      1.96 o 
   6   0   4      721.26      738.01     13.59 o 
   7   0   4      113.74      123.98      6.20 o 
   8   0   4      535.82      537.96     14.19 o 
   9   0   4        1.59       -0.14      4.10 o 
  10   0   4      323.66      324.81     18.74 o 
  11   0   4      144.48       97.21     11.40 o 
  12   0   4       11.61       18.93      7.58 o 
 -11   1   4      139.20      144.13     10.90 o 
 -10   1   4      100.80       99.96      7.50 o 
  -9   1   4      684.22      679.94     17.94 o 
  -8   1   4      538.67      555.04     15.05 o 
  -7   1   4      440.57      411.66     10.49 o 
  -6   1   4       59.70       61.43      2.03 o 
  -5   1   4     1742.43     1710.02     18.17 o 
  -4   1   4      151.25      177.91      3.43 o 
  -3   1   4     4153.33     4269.07     38.42 o 
  -2   1   4      714.26      742.05      7.25 o 
  -1   1   4     5055.05     5036.24     34.82 o 
   0   1   4     1163.38     1302.76      8.96 o 
   1   1   4       80.07       49.17      1.15 o 
   2   1   4      253.63      242.61      3.30 o 
   3   1   4      302.33      269.68      3.94 o 
   4   1   4        2.76        3.34      1.01 o 
   5   1   4      431.49      415.36      7.68 o 
   6   1   4      674.32      673.65     11.62 o 
   7   1   4        1.95        0.32      2.38 o 
   8   1   4      413.58      408.89     20.38 o 
   9   1   4        0.28        0.77      4.78 o 
  10   1   4      218.70      215.91     16.08 o 
  11   1   4       13.70       10.38      7.29 o 
 -11   2   4       99.54       85.81      7.56 o 
 -10   2   4      159.39      166.92      7.86 o 
  -9   2   4      234.52      252.88     11.75 o 
  -8   2   4        2.50        2.36      1.03 o 
  -7   2   4     1049.94     1095.70     13.75 o 
  -6   2   4       21.31       16.39      1.37 o 
  -5   2   4     2489.63     2507.90     27.42 o 
  -4   2   4      127.99      142.19      3.19 o 
  -3   2   4     7408.84     7721.05     67.61 o 
  -2   2   4     1129.87     1182.79     10.40 o 
  -1   2   4     6779.18     7223.54     49.09 o 
   0   2   4      160.86      136.57      2.26 o 
   1   2   4     5163.42     5467.19     37.87 o 
   2   2   4       71.18       78.81      1.89 o 
   3   2   4      827.36      834.26      9.09 o 
   4   2   4     1079.77     1074.59     13.65 o 
   5   2   4      752.37      722.90     12.32 o 
   6   2   4      285.58      299.58      8.75 o 
   7   2   4       30.96       25.78      3.72 o 
   8   2   4       90.23       95.47     11.01 o 
   9   2   4        7.28       15.31      6.71 o 
  10   2   4       50.44       61.14     10.58 o 
  11   2   4        2.31       -0.34      6.13 o 
 -11   3   4        0.65        1.51      3.51 o 
 -10   3   4        3.45        4.12      2.05 o 
  -9   3   4      376.45      370.02      8.52 o 
  -8   3   4      358.47      380.00      8.45 o 
  -7   3   4      572.70      564.33     10.72 o 
  -6   3   4      887.27      864.94     14.22 o 
  -5   3   4      111.07      111.70      3.29 o 
  -4   3   4      570.92      575.25      7.16 o 
  -3   3   4     2779.89     3008.25     27.85 o 
  -2   3   4     2621.56     2609.01     19.64 o 
  -1   3   4     3500.38     3545.33     26.85 o 
   0   3   4     1328.07     1350.31     12.02 o 
   1   3   4      882.41      883.16      8.12 o 
   2   3   4      972.26      954.30      9.86 o 
   3   3   4      425.25      429.75      7.08 o 
   4   3   4      736.84      731.86     11.57 o 
   5   3   4      477.41      476.92     11.73 o 
   6   3   4      290.00      303.45     10.56 o 
   7   3   4      498.13      530.43     15.47 o 
   8   3   4       19.12       16.65      5.26 o 
   9   3   4        7.05       11.01      6.95 o 
  10   3   4      100.16       93.30     13.04 o 
 -12   4   4      370.62      373.77     11.98 o 
 -11   4   4      580.08      574.49     18.21 o 
 -10   4   4      222.69      219.71      7.56 o 
  -9   4   4      520.82      545.56     11.45 o 
  -8   4   4      391.02      378.28      7.69 o 
  -7   4   4        6.20        9.46      2.03 o 
  -6   4   4      261.90      261.58      6.38 o 
  -5   4   4       41.90       36.58      1.66 o 
  -4   4   4      979.68      973.32     11.95 o 
  -3   4   4      121.75      111.60      2.63 o 
  -2   4   4     1134.53     1099.12     10.03 o 
  -1   4   4      509.64      566.08      7.24 o 
   0   4   4      106.06       94.82      2.17 o 
   1   4   4     1597.01     1634.64     14.39 o 
   2   4   4      660.59      654.85      8.16 o 
   3   4   4      173.69      164.53      4.30 o 
   4   4   4      799.24      778.44     15.93 o 
   5   4   4      178.54      177.06     13.50 o 
   6   4   4      195.68      192.96      9.04 o 
   7   4   4        2.32        3.02      8.02 o 
   8   4   4      511.98      502.52     16.40 o 
   9   4   4      149.62      150.34      9.37 o 
 -13   5   4      349.77      365.28     14.49 o 
 -12   5   4       13.46       20.16      4.15 o 
 -11   5   4      131.60      126.55      7.06 o 
 -10   5   4       26.92       16.16      3.67 o 
  -9   5   4      428.21      427.99     12.83 o 
  -8   5   4      117.59      117.49      5.80 o 
  -7   5   4      542.90      538.20     12.57 o 
  -6   5   4       13.39       13.32      1.33 o 
  -5   5   4      178.44      192.62      4.03 o 
  -4   5   4      914.47      894.84     10.09 o 
  -3   5   4      126.13      124.32      2.92 o 
  -2   5   4     1798.58     1726.84     14.76 o 
  -1   5   4       69.67       72.91      2.05 o 
   0   5   4     1168.02     1196.26     10.96 o 
   1   5   4      192.22      190.80      3.75 o 
   2   5   4     1050.16      997.09     12.41 o 
   3   5   4       15.34       11.59      2.36 o 
   4   5   4      559.88      546.21     13.13 o 
   5   5   4       31.93       25.89      5.26 o 
   6   5   4      277.90      299.27     11.89 o 
   7   5   4        3.31        1.36      3.57 o 
   8   5   4        4.79       10.04      7.63 o 
   9   5   4        5.49       -2.47      4.19 o 
 -13   6   4      147.97      138.16      9.95 o 
 -12   6   4       13.67        8.44      3.70 o 
 -11   6   4      266.28      248.80     10.34 o 
 -10   6   4        4.25        3.81      3.06 o 
  -9   6   4       53.55       54.20      5.43 o 
  -8   6   4        2.40       -3.76      2.32 o 
  -7   6   4      385.94      381.39     11.18 o 
  -6   6   4       89.29       90.06      3.40 o 
  -5   6   4      238.29      251.59      7.02 o 
  -4   6   4      127.05      119.21      3.22 o 
  -3   6   4      443.87      458.76      6.75 o 
  -2   6   4       14.18        8.66      1.05 o 
  -1   6   4     1280.10     1232.37     12.05 o 
   0   6   4     1191.68     1230.79     13.54 o 
   1   6   4       94.14       86.53      4.15 o 
   2   6   4       69.42       65.12      3.22 o 
   3   6   4       32.13       34.30      3.86 o 
   4   6   4      145.58      151.50      7.56 o 
   5   6   4       55.11       55.74      5.02 o 
   6   6   4      372.22      385.92     14.52 o 
   7   6   4        2.77        5.63      4.33 o 
   8   6   4      196.02      183.33     10.94 o 
 -13   7   4      232.76      237.93     14.49 o 
 -12   7   4       95.78       88.24      7.27 o 
 -11   7   4      179.33      176.41     12.69 o 
 -10   7   4       30.64       24.93      4.84 o 
  -9   7   4      649.11      656.08     18.27 o 
  -8   7   4      300.97      287.06     11.31 o 
  -7   7   4      176.67      179.26      6.88 o 
  -6   7   4      346.89      347.18      7.78 o 
  -5   7   4      256.19      257.51      6.37 o 
  -4   7   4      588.77      555.03      9.51 o 
  -3   7   4      154.63      125.87      5.74 o 
  -2   7   4        3.09        1.95      1.22 o 
  -1   7   4       33.96       34.33      2.06 o 
   0   7   4      189.60      203.16      4.44 o 
   1   7   4      212.01      203.97      7.02 o 
   2   7   4      338.38      343.50      7.98 o 
   3   7   4       35.43       39.33      4.35 o 
   4   7   4      189.43      196.81      8.33 o 
   5   7   4      130.79      135.45      7.42 o 
   6   7   4      206.06      209.75      9.30 o 
   7   7   4        4.14       -0.83      4.14 o 
 -13   8   4        5.36        3.28      5.70 o 
 -12   8   4      393.61      384.53     16.77 o 
 -11   8   4       22.46       20.26      5.36 o 
 -10   8   4      246.89      269.79     11.90 o 
  -9   8   4       30.26       23.25      4.80 o 
  -8   8   4      224.53      232.70      6.59 o 
  -7   8   4      153.81      157.71      6.08 o 
  -6   8   4       57.98       52.66      3.58 o 
  -5   8   4      713.55      712.37     11.70 o 
  -4   8   4       90.45       87.96      5.56 o 
  -3   8   4      267.81      262.08      6.24 o 
  -2   8   4       35.21       34.49      3.49 o 
  -1   8   4      147.43      160.28      6.29 o 
   0   8   4      371.27      380.07      9.06 o 
   1   8   4      418.76      421.59      9.60 o 
   2   8   4      117.75      117.55     13.23 o 
   3   8   4      479.34      482.87     15.39 o 
   4   8   4      119.49      117.11      7.94 o 
   5   8   4      133.90      133.08     14.77 o 
   6   8   4        1.49       -0.44      3.64 o 
 -12   9   4        9.00        7.57      5.34 o 
 -11   9   4       10.09       12.96      5.72 o 
 -10   9   4      186.66      171.11     10.33 o 
  -9   9   4      102.29       89.86      6.04 o 
  -8   9   4      387.49      403.24      9.55 o 
  -7   9   4      123.26      111.75      5.18 o 
  -6   9   4      607.21      606.47     12.32 o 
  -5   9   4      419.42      408.10      8.66 o 
  -4   9   4      492.53      512.22     13.78 o 
  -3   9   4       76.86       73.26      3.82 o 
  -2   9   4      400.61      406.27      8.35 o 
  -1   9   4      135.66      136.32      8.27 o 
   0   9   4      371.56      371.56      9.12 o 
   1   9   4       56.57       56.77      7.50 o 
   2   9   4       54.18       45.25      8.04 o 
   3   9   4      171.60      169.92      9.47 o 
   4   9   4      122.73      114.90      8.33 o 
   5   9   4      121.40      121.32     12.92 o 
 -12  10   4      273.36      296.41     20.38 o 
 -11  10   4       20.80       23.47      9.08 o 
 -10  10   4      229.09      223.51      9.85 o 
  -9  10   4       37.71       36.76      4.08 o 
  -8  10   4      365.96      367.05      9.66 o 
  -7  10   4        0.45        1.61      2.40 o 
  -6  10   4      348.59      344.92      8.75 o 
  -5  10   4        3.70        3.54      2.40 o 
  -4  10   4      311.64      318.66      7.79 o 
  -3  10   4        9.24        5.11      2.65 o 
  -2  10   4      139.13      159.01      5.30 o 
  -1  10   4       12.75       12.82      3.47 o 
   0  10   4      217.05      217.18      8.60 o 
   1  10   4        0.78        5.18      3.19 o 
   2  10   4      152.83      135.73      8.58 o 
   3  10   4      115.12      106.34      8.20 o 
   4  10   4        9.67        7.17      4.37 o 
 -11  11   4      311.89      315.86     14.46 o 
 -10  11   4      121.86      125.34     12.71 o 
  -9  11   4       73.54       71.11      5.62 o 
  -8  11   4        7.23        5.53      5.33 o 
  -7  11   4      153.60      171.67      7.69 o 
  -6  11   4      395.04      427.23     10.46 o 
  -5  11   4        3.69        4.15      2.69 o 
  -4  11   4      151.20      153.50      6.70 o 
  -3  11   4       15.60       14.22      3.20 o 
  -2  11   4      154.48      180.26     10.88 o 
  -1  11   4       10.17       11.62      3.65 o 
   0  11   4      298.64      319.08     10.73 o 
   1  11   4        9.32        1.79      5.65 o 
   2  11   4      245.68      253.47     18.98 o 
  -9  12   4       62.48       55.62      8.24 o 
  -8  12   4        0.27        2.06      3.79 o 
  -7  12   4       74.73       78.44      5.72 o 
  -6  12   4      100.14       91.67      5.94 o 
  -5  12   4      336.68      361.69     19.51 o 
  -4  12   4       97.52      101.00      6.58 o 
  -3  12   4       61.74       67.37     14.08 o 
  -2  12   4       24.42       24.25      5.81 o 
  -1  12   4       21.67       23.43      4.27 o 
   0  12   4       31.56       32.55      8.06 o 
  -6  13   4       13.21        9.88      4.10 o 
  -5  13   4        3.51        3.01      4.23 o 
  -4  13   4        1.95        5.36      6.66 o 
   3 -16   5       87.49      105.37     11.73 o 
   4 -16   5        3.18        0.48      6.23 o 
   5 -16   5      107.29      141.47     18.42 o 
  -1 -15   5       14.46       10.04      7.29 o 
   0 -15   5       18.00       10.87      6.91 o 
   1 -15   5        0.64       -2.92      3.50 o 
   2 -15   5      222.72      238.69     10.35 o 
   3 -15   5       86.83       95.96      9.00 o 
   4 -15   5       80.82       85.57      7.68 o 
   5 -15   5       59.21       62.83     13.47 o 
   6 -15   5        0.48       -0.18      3.13 o 
   7 -15   5      148.45      163.50      8.30 o 
   8 -15   5        3.85        0.53      3.67 o 
  -3 -14   5       16.44       12.52      5.12 o 
  -2 -14   5      195.36      203.40     14.78 o 
  -1 -14   5       23.10       23.04      4.77 o 
   0 -14   5        4.48        1.54      5.02 o 
   1 -14   5       75.92       75.16      6.70 o 
   2 -14   5       97.23       99.45      6.33 o 
   3 -14   5       69.89       65.43      5.54 o 
   4 -14   5      370.58      380.36     12.17 o 
   5 -14   5      101.12      107.64      5.94 o 
   6 -14   5      366.00      394.87     10.05 o 
   7 -14   5      267.66      282.37     10.65 o 
   8 -14   5       37.13       41.28      4.85 o 
   9 -14   5       30.09       21.32      4.84 o 
  -5 -13   5        3.80        5.63      4.80 o 
  -4 -13   5        8.71       13.71      4.92 o 
  -3 -13   5       37.99       32.55      5.17 o 
  -2 -13   5      159.37      175.90      8.73 o 
  -1 -13   5       14.03       13.66      3.88 o 
   0 -13   5      345.27      334.27      8.92 o 
   1 -13   5       52.95       55.84      4.99 o 
   2 -13   5      401.64      408.42     11.91 o 
   3 -13   5       64.78       66.47      4.11 o 
   4 -13   5      180.51      178.36      9.00 o 
   5 -13   5       37.86       39.59      4.16 o 
   6 -13   5      391.76      377.66     10.54 o 
   7 -13   5        0.18        1.53      2.57 o 
   8 -13   5      578.06      613.10     14.62 o 
   9 -13   5        1.50        1.20      3.30 o 
  10 -13   5       99.52      110.94      7.90 o 
  -6 -12   5       11.01       12.46      8.81 o 
  -5 -12   5       67.64       73.08      8.87 o 
  -4 -12   5       12.08       10.46      3.65 o 
  -3 -12   5      317.95      324.12     11.45 o 
  -2 -12   5      107.18      100.73      6.61 o 
  -1 -12   5      253.04      255.51     14.03 o 
   0 -12   5       22.83       23.86      3.04 o 
   1 -12   5      224.68      226.50      6.92 o 
   2 -12   5       87.77       82.76      4.45 o 
   3 -12   5      156.13      179.01      5.98 o 
   4 -12   5      164.40      179.86      6.00 o 
   5 -12   5      100.29       98.19      4.65 o 
   6 -12   5      229.46      228.84      7.09 o 
   7 -12   5        2.65        2.22      2.61 o 
   8 -12   5       51.29       49.51      4.90 o 
   9 -12   5        1.49        3.42      3.12 o 
  10 -12   5      470.68      490.11     13.61 o 
  11 -12   5        0.19       -0.40      3.29 o 
  -7 -11   5      255.21      244.34     16.27 o 
  -6 -11   5      110.60      107.03      7.87 o 
  -5 -11   5       79.37       78.95      5.75 o 
  -4 -11   5      471.67      463.80     12.17 o 
  -3 -11   5       39.51       35.83      4.16 o 
  -2 -11   5      169.04      166.16      7.42 o 
  -1 -11   5       17.25       16.56      2.55 o 
   0 -11   5       91.72       86.56      3.99 o 
   1 -11   5      511.21      513.24      8.72 o 
   2 -11   5      284.60      272.93      6.76 o 
   3 -11   5      304.82      310.99      6.80 o 
   4 -11   5      129.82      116.62      4.66 o 
   5 -11   5      387.60      418.66     14.04 o 
   6 -11   5      261.21      277.57     10.65 o 
   7 -11   5      480.85      466.22     14.72 o 
   8 -11   5      202.92      212.32      8.75 o 
   9 -11   5       56.23       57.57      5.64 o 
  10 -11   5       79.99       76.39      7.75 o 
  11 -11   5       91.67       88.15      8.43 o 
  12 -11   5      142.70      133.19     14.83 o 
  -8 -10   5       68.95       55.56     13.18 o 
  -7 -10   5       55.70       54.20      6.13 o 
  -6 -10   5       61.46       61.43      6.03 o 
  -5 -10   5      375.82      377.10     12.42 o 
  -4 -10   5      278.83      291.92      9.15 o 
  -3 -10   5       94.58       90.80      5.20 o 
  -2 -10   5      883.56      875.75     16.62 o 
  -1 -10   5       18.02       17.71      1.90 o 
   0 -10   5      312.19      332.68      6.15 o 
   1 -10   5      141.55      145.04      3.92 o 
   2 -10   5       93.60       83.01      3.00 o 
   3 -10   5       71.86       73.58      2.93 o 
   4 -10   5       21.32       20.35      2.51 o 
   5 -10   5     1292.77     1310.58     18.83 o 
   6 -10   5        9.96       11.91      2.74 o 
   7 -10   5      506.39      540.50     13.19 o 
   8 -10   5       26.41       26.05      3.48 o 
   9 -10   5      213.33      214.85      7.80 o 
  10 -10   5       47.69       49.78      6.06 o 
  11 -10   5      166.87      137.24     14.39 o 
  12 -10   5       54.65       29.65      8.74 o 
  -9  -9   5       11.41        5.22      7.15 o 
  -8  -9   5      392.10      410.43     18.63 o 
  -7  -9   5       28.86       11.87      5.31 o 
  -6  -9   5      175.38      193.26      8.43 o 
  -5  -9   5       18.44        9.88      3.15 o 
  -4  -9   5      514.46      510.54     11.54 o 
  -3  -9   5      240.83      242.06      7.84 o 
  -2  -9   5     1053.78      984.92     14.90 o 
  -1  -9   5      148.51      139.13      3.88 o 
   0  -9   5     3507.99     3504.90     33.62 o 
   1  -9   5       32.95       29.80      1.98 o 
   2  -9   5       94.78       96.62      3.03 o 
   3  -9   5     1080.30     1032.14     11.94 o 
   4  -9   5     1015.43      953.47     12.66 o 
   5  -9   5       54.61       48.88      3.08 o 
   6  -9   5        5.23        2.91      1.79 o 
   7  -9   5      988.29      994.86     15.75 o 
   8  -9   5       53.55       58.08      6.87 o 
   9  -9   5      417.73      460.71     14.86 o 
  10  -9   5        2.53        7.24      6.04 o 
  11  -9   5      362.05      360.79     21.25 o 
  12  -9   5       80.79       76.35     11.06 o 
 -10  -8   5       46.22       52.98     10.96 o 
  -9  -8   5       92.26       97.55     12.70 o 
  -8  -8   5      111.26      108.34      9.81 o 
  -7  -8   5      190.16      187.01     14.62 o 
  -6  -8   5      195.06      196.72      7.82 o 
  -5  -8   5       66.09       78.48      5.08 o 
  -4  -8   5      321.15      306.33      8.44 o 
  -3  -8   5      254.64      241.73      5.13 o 
  -2  -8   5      577.99      555.04      9.02 o 
  -1  -8   5      114.55      111.00      3.15 o 
   0  -8   5     1123.27     1110.40     11.15 o 
   1  -8   5      288.61      266.48      4.24 o 
   2  -8   5     2501.85     2490.46     25.62 o 
   3  -8   5      457.21      458.38      6.56 o 
   4  -8   5      405.78      399.56      7.57 o 
   5  -8   5      103.26       99.23      3.25 o 
   6  -8   5      208.17      186.30      4.96 o 
   7  -8   5        6.60        2.66      1.78 o 
   8  -8   5       63.35       56.25      3.50 o 
   9  -8   5     1713.85     1749.44     44.13 o 
  10  -8   5        1.93        1.59      4.97 o 
  11  -8   5      374.41      358.52     20.48 o 
  12  -8   5       39.55       29.02      8.02 o 
 -10  -7   5        0.25       -0.24      5.55 o 
  -9  -7   5       24.44       29.61      6.30 o 
  -8  -7   5      325.10      325.63     29.07 o 
  -7  -7   5       57.70       48.20      6.54 o 
  -6  -7   5      112.51      106.42      9.21 o 
  -5  -7   5      284.47      289.91      8.73 o 
  -4  -7   5      126.66      119.76      6.72 o 
  -3  -7   5      365.54      366.09      6.14 o 
  -2  -7   5      627.76      568.46     10.62 o 
  -1  -7   5       84.41       92.78      1.98 o 
   0  -7   5     2573.10     2589.18     22.10 o 
   1  -7   5       20.93       20.91      1.24 o 
   2  -7   5     2392.20     2450.44     19.98 o 
   3  -7   5       33.24       33.53      1.60 o 
   4  -7   5     3334.90     3246.90     32.43 o 
   5  -7   5      305.64      299.58      6.63 o 
   6  -7   5     1743.57     1821.93     22.34 o 
   7  -7   5      333.66      327.10      7.71 o 
   8  -7   5      145.63      135.69      9.45 o 
   9  -7   5       10.26       10.95      4.39 o 
  10  -7   5        8.35        3.93      4.36 o 
  11  -7   5      609.17      570.76     26.13 o 
  12  -7   5       53.54       45.01      9.03 o 
 -11  -6   5       76.01       79.01     10.67 o 
 -10  -6   5        3.73        4.78      5.51 o 
  -9  -6   5       41.47       44.01      9.85 o 
  -8  -6   5       78.37       69.37      6.96 o 
  -7  -6   5      356.30      365.81     14.22 o 
  -6  -6   5     1439.50     1430.08     34.19 o 
  -5  -6   5      664.10      679.38     12.56 o 
  -4  -6   5      548.50      580.59      7.82 o 
  -3  -6   5     1552.07     1566.28     17.09 o 
  -2  -6   5      280.04      244.42      3.44 o 
  -1  -6   5     3312.22     3353.88     26.66 o 
   0  -6   5      285.01      273.76      4.09 o 
   1  -6   5     2077.04     2049.59     16.34 o 
   2  -6   5      524.81      506.51      5.29 o 
   3  -6   5        2.53        2.59      0.72 o 
   4  -6   5      206.80      204.63      3.77 o 
   5  -6   5      301.07      339.48      5.93 o 
   6  -6   5      562.14      593.77     11.29 o 
   7  -6   5      230.19      223.13      6.76 o 
   8  -6   5     1291.18     1255.17     46.12 o 
   9  -6   5      368.25      342.43     14.92 o 
  10  -6   5      274.41      260.27     13.32 o 
  11  -6   5        0.24       -1.55      4.88 o 
  12  -6   5        2.09        3.28      5.51 o 
 -12  -5   5      145.58      126.57     12.07 o 
 -11  -5   5       70.02       66.98      9.18 o 
 -10  -5   5      163.89      154.05     12.12 o 
  -9  -5   5      176.86      197.74     10.59 o 
  -8  -5   5       52.83       50.13      5.72 o 
  -7  -5   5        2.91        3.24      2.75 o 
  -6  -5   5      615.94      632.40     15.29 o 
  -5  -5   5     1771.88     1816.97     32.46 o 
  -4  -5   5      530.42      604.02      7.18 o 
  -3  -5   5     1609.95     1603.87     16.95 o 
  -2  -5   5      281.69      314.25      4.23 o 
  -1  -5   5    10346.94    10937.01     81.13 o 
   0  -5   5       30.22       25.52      1.56 o 
   1  -5   5     3645.20     3781.34     28.31 o 
   2  -5   5      288.25      269.80      3.80 o 
   3  -5   5      273.79      211.12      3.20 o 
   4  -5   5       27.58       18.41      1.28 o 
   5  -5   5      793.12      783.15      9.06 o 
   6  -5   5      165.83      193.47      6.56 o 
   7  -5   5       55.90       59.64      6.20 o 
   8  -5   5      242.56      264.36     12.21 o 
   9  -5   5      318.37      302.03     14.70 o 
  10  -5   5      436.26      419.13     17.05 o 
  11  -5   5       62.17       74.64      8.28 o 
  12  -5   5       45.90       56.36      9.32 o 
 -12  -4   5      304.44      333.74     17.67 o 
 -11  -4   5        0.09        2.85      4.49 o 
 -10  -4   5      301.25      318.17     16.18 o 
  -9  -4   5        4.55        6.02      3.36 o 
  -8  -4   5       72.53       75.77     12.56 o 
  -7  -4   5        1.69        3.96      2.59 o 
  -6  -4   5      203.36      210.54      5.18 o 
  -5  -4   5       29.85       38.22      2.01 o 
  -4  -4   5      621.42      658.08      8.19 o 
  -3  -4   5      597.08      592.25      6.50 o 
  -2  -4   5      154.09      200.64      3.08 o 
  -1  -4   5     2803.48     2819.07     22.41 o 
   0  -4   5       86.75       51.20      1.28 o 
   1  -4   5    14347.00    15561.24    108.84 o 
   2  -4   5        6.33        7.50      0.79 o 
   3  -4   5     7701.54     8273.93     66.71 o 
   4  -4   5     1625.44     1655.34     15.11 o 
   5  -4   5      799.58      796.93      9.13 o 
   6  -4   5       86.80       82.08      3.09 o 
   7  -4   5       65.26       69.32      5.01 o 
   8  -4   5        6.17        0.01      3.05 o 
   9  -4   5      381.21      353.50     21.63 o 
  10  -4   5       97.59       85.73     16.32 o 
  11  -4   5       21.51       29.25      6.17 o 
  12  -4   5       80.95       77.89     10.43 o 
 -13  -3   5        3.65        8.02      5.22 o 
 -12  -3   5      283.01      280.82     14.54 o 
 -11  -3   5       80.70       88.18      8.02 o 
 -10  -3   5      628.84      672.40     19.44 o 
  -9  -3   5       18.92       17.57      6.78 o 
  -8  -3   5      254.94      244.75      9.69 o 
  -7  -3   5        3.56        2.13      1.60 o 
  -6  -3   5      564.50      572.47      8.46 o 
  -5  -3   5      268.16      235.01      4.01 o 
  -4  -3   5      542.73      539.91      6.57 o 
  -3  -3   5      220.50      200.86      2.45 o 
  -2  -3   5      289.93      260.79      3.73 o 
  -1  -3   5      126.78      128.86      1.88 o 
   0  -3   5       19.50        7.07      0.58 o 
   1  -3   5      119.28       80.89      1.47 o 
   2  -3   5      233.96      244.82      3.16 o 
   3  -3   5     4009.79     4156.65     33.94 o 
   4  -3   5     1082.45     1106.31     12.21 o 
   5  -3   5     2448.83     2548.06     31.77 o 
   6  -3   5      192.42      209.09      4.70 o 
   7  -3   5      315.02      321.07     10.18 o 
   8  -3   5      421.39      399.58     15.20 o 
   9  -3   5       18.66       19.04      5.05 o 
  10  -3   5        5.13        5.22      4.28 o 
  11  -3   5       32.72       38.05      8.21 o 
  12  -3   5       38.62       33.66      8.45 o 
 -13  -2   5      127.40      133.33      9.22 o 
 -12  -2   5       41.89       43.37      5.65 o 
 -11  -2   5       31.37       37.67      5.02 o 
 -10  -2   5      297.18      309.86     11.08 o 
  -9  -2   5      342.18      347.95     11.41 o 
  -8  -2   5     1821.04     1849.35     38.93 o 
  -7  -2   5      407.88      423.37      7.68 o 
  -6  -2   5      203.23      200.73      3.80 o 
  -5  -2   5     1871.91     1876.89     20.67 o 
  -4  -2   5      456.65      422.37      5.46 o 
  -3  -2   5        1.13        2.05      0.64 o 
  -2  -2   5     1350.09     1331.32     13.66 o 
  -1  -2   5      264.38      245.50      2.79 o 
   0  -2   5      150.12      115.31      1.64 o 
   1  -2   5        1.79        1.81      0.40 o 
   2  -2   5       42.09       17.31      1.41 o 
   3  -2   5      500.19      437.93      6.03 o 
   4  -2   5       90.02       84.90      2.51 o 
   5  -2   5     1299.91     1369.75     16.94 o 
   6  -2   5       71.44       69.03      3.89 o 
   7  -2   5     1054.67     1032.30     21.32 o 
   8  -2   5      456.44      447.50     12.72 o 
   9  -2   5      384.55      378.89     15.67 o 
  10  -2   5        7.22       14.29      6.08 o 
  11  -2   5        7.08        2.85      5.46 o 
  12  -2   5       55.12       27.04      8.21 o 
 -12  -1   5       21.22       20.33      3.77 o 
 -11  -1   5      213.21      225.95      8.47 o 
 -10  -1   5        1.21        5.16      2.90 o 
  -9  -1   5        3.67        5.29      3.11 o 
  -8  -1   5      150.60      149.07      5.38 o 
  -7  -1   5      433.29      455.69      8.10 o 
  -6  -1   5      884.46      981.10     12.70 o 
  -5  -1   5     2095.14     2188.95     23.22 o 
  -4  -1   5     2436.74     2510.41     24.41 o 
  -3  -1   5      767.41      808.68      8.32 o 
  -2  -1   5        8.46        5.01      0.58 o 
  -1  -1   5     1029.81     1028.18      8.17 o 
   0  -1   5       85.22      122.95      1.66 o 
   1  -1   5       51.75       55.92      1.23 o 
   2  -1   5     1517.42     1511.90     11.56 o 
   3  -1   5       42.49       44.09      1.72 o 
   4  -1   5     1011.20     1023.53     11.20 o 
   5  -1   5      510.25      501.74      8.57 o 
   6  -1   5      127.67      116.15      4.09 o 
   7  -1   5      306.73      293.79      9.73 o 
   8  -1   5      247.12      254.64     12.27 o 
   9  -1   5      353.91      334.00     15.69 o 
  10  -1   5      258.59      252.90     16.85 o 
  11  -1   5      205.63      197.46     15.45 o 
  12  -1   5      182.23      197.75     16.23 o 
 -11   0   5      490.57      495.73     20.51 o 
 -10   0   5       32.90       26.96      5.98 o 
  -9   0   5      209.07      201.63      4.88 o 
  -8   0   5        2.74        3.13      1.11 o 
  -7   0   5       28.79       23.46      1.34 o 
  -6   0   5        0.27        0.75      0.80 o 
  -5   0   5      697.87      756.41      9.65 o 
  -4   0   5     4710.77     5168.41     48.63 o 
  -3   0   5     2603.03     2692.40     26.39 o 
  -2   0   5     2611.54     2794.86     21.87 o 
  -1   0   5     1944.87     1967.74     13.59 o 
   0   0   5     1062.09     1043.14      7.23 o 
   1   0   5       72.70       48.29      1.54 o 
   2   0   5      259.35      208.96      2.52 o 
   3   0   5     1198.30     1258.82     13.75 o 
   4   0   5      952.65      965.66     10.51 o 
   5   0   5        4.73        3.32      1.36 o 
   6   0   5      992.82     1031.91     16.04 o 
   7   0   5       11.03       10.11      3.01 o 
   8   0   5       50.58       50.59      6.55 o 
   9   0   5       17.42       24.44      7.10 o 
  10   0   5      130.68      110.20     12.22 o 
  11   0   5        7.69       11.16      6.81 o 
 -11   1   5       93.41       88.65      7.90 o 
 -10   1   5      152.19      157.48      9.41 o 
  -9   1   5      734.89      756.73     11.23 o 
  -8   1   5      157.24      167.53      5.97 o 
  -7   1   5     1053.37     1060.01     14.12 o 
  -6   1   5      558.59      579.30      7.81 o 
  -5   1   5     1326.62     1264.79     13.21 o 
  -4   1   5      531.08      588.93      7.25 o 
  -3   1   5      995.20      924.96      9.37 o 
  -2   1   5      186.10      217.07      3.00 o 
  -1   1   5     8452.92     9266.02     58.67 o 
   0   1   5     2568.96     2893.80     18.68 o 
   1   1   5     3610.52     3671.76     23.47 o 
   2   1   5      422.21      502.27      4.58 o 
   3   1   5     2584.52     2574.81     23.40 o 
   4   1   5      149.98      132.61      3.72 o 
   5   1   5      303.40      304.45      6.75 o 
   6   1   5      872.84      868.18     15.48 o 
   7   1   5        2.71        2.46      1.97 o 
   8   1   5        1.85        3.67      4.93 o 
   9   1   5       10.90       17.58      7.24 o 
  10   1   5       74.85       52.49      9.95 o 
  11   1   5        0.65        2.27      6.95 o 
 -12   2   5       38.61       29.54      7.36 o 
 -11   2   5      211.65      222.53     11.31 o 
 -10   2   5       98.54      104.62      6.61 o 
  -9   2   5      944.20      941.02     15.99 o 
  -8   2   5     1110.58     1116.91     17.82 o 
  -7   2   5      624.28      625.37     10.56 o 
  -6   2   5     1016.46      988.82     14.35 o 
  -5   2   5     1316.70     1349.95     16.49 o 
  -4   2   5     1854.25     1841.91     19.15 o 
  -3   2   5     1771.09     1651.92     14.07 o 
  -2   2   5     1340.41     1384.13     11.03 o 
  -1   2   5       16.56        7.10      0.98 o 
   0   2   5       90.48       81.08      1.76 o 
   1   2   5     1125.54     1119.13      8.94 o 
   2   2   5      221.44      221.50      3.18 o 
   3   2   5     1602.73     1606.75     16.72 o 
   4   2   5      205.34      216.93      5.37 o 
   5   2   5     1701.67     1689.94     29.73 o 
   6   2   5       38.74       30.25      5.36 o 
   7   2   5      127.76      122.87      7.07 o 
   8   2   5      160.13      168.35      8.62 o 
   9   2   5       11.76       21.88      7.77 o 
  10   2   5       38.79       55.00     10.96 o 
 -12   3   5       15.61       21.13      5.88 o 
 -11   3   5      880.90      904.38     18.04 o 
 -10   3   5       13.87        7.88      1.87 o 
  -9   3   5       26.23       28.92      2.94 o 
  -8   3   5      214.73      225.92      6.54 o 
  -7   3   5      457.31      483.84     10.02 o 
  -6   3   5     1204.80     1191.82     16.48 o 
  -5   3   5     1244.91     1246.10     14.87 o 
  -4   3   5     1857.05     1836.83     18.14 o 
  -3   3   5      405.55      412.77      5.13 o 
  -2   3   5      664.74      646.76      6.50 o 
  -1   3   5      800.92      822.99      7.36 o 
   0   3   5      180.08      157.41      2.75 o 
   1   3   5      359.04      342.67      4.16 o 
   2   3   5     1057.92     1014.67     11.28 o 
   3   3   5      688.98      703.49     11.33 o 
   4   3   5       47.03       39.68      4.32 o 
   5   3   5      368.24      364.62      9.97 o 
   6   3   5      593.12      615.52     17.35 o 
   7   3   5      262.91      289.22     11.54 o 
   8   3   5       95.18       80.47     15.38 o 
   9   3   5       46.53       51.22      6.28 o 
  10   3   5        1.50       -0.24      6.62 o 
 -12   4   5       37.15       32.10      4.08 o 
 -11   4   5      836.35      828.98     19.69 o 
 -10   4   5       11.67        6.71      2.68 o 
  -9   4   5     1390.62     1347.54     19.18 o 
  -8   4   5      136.18      127.35      5.33 o 
  -7   4   5       16.97       15.46      2.41 o 
  -6   4   5        4.67        2.91      1.86 o 
  -5   4   5      478.94      481.15      7.24 o 
  -4   4   5     3532.72     3418.45     33.13 o 
  -3   4   5      886.64      885.40      9.68 o 
  -2   4   5     2122.20     2092.22     21.03 o 
  -1   4   5      285.72      293.94      3.91 o 
   0   4   5     2559.08     2533.03     19.64 o 
   1   4   5       27.37       28.05      1.55 o 
   2   4   5      849.16      791.62     10.01 o 
   3   4   5       11.36        5.63      1.84 o 
   4   4   5      412.42      412.95     12.02 o 
   5   4   5      246.33      252.81     15.90 o 
   6   4   5       28.42       27.48      4.57 o 
   7   4   5        9.24        8.89      3.90 o 
   8   4   5       31.77       29.07      5.40 o 
   9   4   5        1.40        3.40      4.38 o 
 -13   5   5      116.74      111.75      8.31 o 
 -12   5   5       20.70       10.27      3.63 o 
 -11   5   5      156.69      158.23      8.28 o 
 -10   5   5      226.29      220.74     14.73 o 
  -9   5   5      898.19      897.49     21.33 o 
  -8   5   5        7.72        4.41      2.05 o 
  -7   5   5     2103.24     1958.38     28.13 o 
  -6   5   5       28.12       27.72      1.90 o 
  -5   5   5        3.90        4.89      1.31 o 
  -4   5   5      807.43      749.53      8.75 o 
  -3   5   5       65.75       58.85      2.19 o 
  -2   5   5      730.98      730.86      7.33 o 
  -1   5   5       61.76       65.02      2.07 o 
   0   5   5     1396.04     1347.36     13.56 o 
   1   5   5       10.10        8.35      1.32 o 
   2   5   5      252.22      251.30      5.54 o 
   3   5   5       15.23       15.76      3.04 o 
   4   5   5      516.74      529.80     23.25 o 
   5   5   5       39.29       35.85      4.41 o 
   6   5   5      320.59      351.02     13.62 o 
   7   5   5      112.18      103.78      8.22 o 
   8   5   5       34.34       33.44      6.26 o 
 -13   6   5      233.16      242.80     11.78 o 
 -12   6   5        5.80        5.72      5.48 o 
 -11   6   5      424.93      438.90     21.76 o 
 -10   6   5       25.41       24.35      4.57 o 
  -9   6   5      463.11      474.05     14.91 o 
  -8   6   5      167.66      151.50      8.35 o 
  -7   6   5      697.29      683.98     10.83 o 
  -6   6   5      165.10      147.35      4.49 o 
  -5   6   5      538.07      524.52      8.67 o 
  -4   6   5       10.13        5.96      1.44 o 
  -3   6   5      147.04      140.40      5.37 o 
  -2   6   5      640.03      581.58      7.58 o 
  -1   6   5       40.21       42.24      2.00 o 
   0   6   5      884.72      850.71     10.91 o 
   1   6   5      382.10      346.35     12.21 o 
   2   6   5      677.11      673.60     14.20 o 
   3   6   5       72.54       70.90      5.39 o 
   4   6   5     1029.59     1066.76     39.12 o 
   5   6   5       45.89       40.01      4.78 o 
   6   6   5      171.22      174.44      8.51 o 
   7   6   5       30.91       21.61      5.79 o 
 -13   7   5        1.04       -0.92      4.97 o 
 -12   7   5      178.36      178.96     14.70 o 
 -11   7   5       56.75       51.85      6.30 o 
 -10   7   5       22.17       21.06      5.11 o 
  -9   7   5      125.75      134.01      8.46 o 
  -8   7   5       75.71       77.95      4.85 o 
  -7   7   5      672.08      685.70     12.34 o 
  -6   7   5        2.91        1.29      1.81 o 
  -5   7   5      699.06      696.73     11.28 o 
  -4   7   5        0.48       -1.74      1.40 o 
  -3   7   5      651.78      644.02     10.06 o 
  -2   7   5      225.85      228.00      5.03 o 
  -1   7   5      512.62      511.44      7.60 o 
   0   7   5       11.59        7.13      1.73 o 
   1   7   5      114.71      129.02      5.60 o 
   2   7   5      188.71      162.32      8.23 o 
   3   7   5        1.78        1.24      3.11 o 
   4   7   5      206.35      219.48      9.15 o 
   5   7   5       54.10       57.42      5.67 o 
   6   7   5       87.12       74.63      6.49 o 
 -13   8   5      128.09      109.82     11.69 o 
 -12   8   5       54.80       54.85      7.95 o 
 -11   8   5       25.03       14.96      5.67 o 
 -10   8   5      483.36      465.70     16.32 o 
  -9   8   5      114.99      113.74      6.28 o 
  -8   8   5      184.36      179.71      6.18 o 
  -7   8   5      240.53      239.58     10.46 o 
  -6   8   5      484.30      476.10     10.35 o 
  -5   8   5      428.87      432.24      8.75 o 
  -4   8   5      283.73      272.93      6.34 o 
  -3   8   5      115.03      129.66      7.64 o 
  -2   8   5      284.53      276.33      6.19 o 
  -1   8   5      460.43      450.87      8.85 o 
   0   8   5       90.14      100.82      4.77 o 
   1   8   5      140.59      140.25      9.08 o 
   2   8   5       17.08        9.05      3.72 o 
   3   8   5      121.58      114.27      7.86 o 
   4   8   5      184.45      158.27      9.30 o 
   5   8   5        1.87        5.33      4.34 o 
 -12   9   5      327.96      369.77     22.50 o 
 -11   9   5       74.19       79.05      9.52 o 
 -10   9   5      603.36      629.59     22.10 o 
  -9   9   5        0.90        3.39      2.54 o 
  -8   9   5      582.11      565.30     26.15 o 
  -7   9   5        1.52        2.38      2.31 o 
  -6   9   5      323.67      307.41      7.61 o 
  -5   9   5       11.11       12.82      2.69 o 
  -4   9   5      229.79      230.49      6.49 o 
  -3   9   5       60.28       67.62      4.12 o 
  -2   9   5      182.20      187.13      5.64 o 
  -1   9   5       24.15       20.16      3.60 o 
   0   9   5      151.36      158.61      6.18 o 
   1   9   5      112.71      116.92      6.17 o 
   2   9   5        0.44       -1.56      3.26 o 
   3   9   5      140.19      160.08      9.47 o 
   4   9   5        3.36        1.90      4.12 o 
 -11  10   5       41.77       38.30      7.97 o 
 -10  10   5      161.73      147.44      7.49 o 
  -9  10   5        6.55        4.47      3.17 o 
  -8  10   5      274.57      297.11      9.57 o 
  -7  10   5        1.54        2.25      2.89 o 
  -6  10   5      851.99      882.98     15.93 o 
  -5  10   5        5.69        8.65      2.56 o 
  -4  10   5      150.70      135.91      6.19 o 
  -3  10   5       71.73       69.40      4.69 o 
  -2  10   5      436.79      450.50     12.56 o 
  -1  10   5        1.69        2.03      3.02 o 
   0  10   5      254.73      276.55     23.08 o 
   1  10   5       23.84       29.22      7.58 o 
   2  10   5      166.98      149.74      9.16 o 
   3  10   5       24.99       23.30      7.80 o 
 -10  11   5       80.79       89.00     16.90 o 
  -9  11   5       10.45        8.77      3.86 o 
  -8  11   5      110.50       97.06      6.84 o 
  -7  11   5      265.54      306.47     15.31 o 
  -6  11   5      190.11      199.46     12.05 o 
  -5  11   5      118.14      113.12      9.42 o 
  -4  11   5       99.87       93.46      5.72 o 
  -3  11   5       35.23       45.26      4.60 o 
  -2  11   5      228.83      258.22     12.94 o 
  -1  11   5       54.75       56.44      7.79 o 
   0  11   5       40.74       44.74      5.44 o 
   1  11   5       75.69       79.49     10.87 o 
  -8  12   5       16.10       17.03      4.69 o 
  -7  12   5       63.37       43.34      4.99 o 
  -6  12   5       16.21       14.47      4.26 o 
  -5  12   5       25.23       23.16      4.57 o 
  -4  12   5       16.59       13.69      4.00 o 
  -3  12   5      188.30      192.83     15.16 o 
  -2  12   5       73.70       69.30      9.90 o 
   2 -16   6       13.74       18.88      7.10 o 
   3 -16   6      115.22      133.62     13.04 o 
   4 -16   6        0.47        2.85      6.37 o 
   5 -16   6       55.25       43.56      6.46 o 
  -1 -15   6       73.33       67.75     11.30 o 
   0 -15   6       61.13       65.00     10.77 o 
   1 -15   6       40.86       37.64      5.29 o 
   2 -15   6      180.24      171.03      8.10 o 
   3 -15   6       33.46       28.08      6.10 o 
   4 -15   6       59.25       56.31      8.32 o 
   5 -15   6      234.25      254.91     10.34 o 
   6 -15   6       31.53       20.80      4.73 o 
   7 -15   6      140.43      165.61     16.22 o 
   8 -15   6       29.05       26.38      7.50 o 
  -3 -14   6       26.15       32.77      6.17 o 
  -2 -14   6      306.60      321.13     13.65 o 
  -1 -14   6        5.70        5.91      3.66 o 
   0 -14   6      321.26      340.84      9.33 o 
   1 -14   6       30.11       25.92      4.30 o 
   2 -14   6      379.02      380.64     11.76 o 
   3 -14   6       25.20       25.89      4.19 o 
   4 -14   6      134.82      148.13      7.67 o 
   5 -14   6        0.30       -0.48      2.96 o 
   6 -14   6      370.32      377.04     14.01 o 
   7 -14   6        0.69        3.47      2.87 o 
   8 -14   6       69.00       62.83      6.12 o 
   9 -14   6       25.80       26.52      4.98 o 
  -5 -13   6      153.80      132.41      8.58 o 
  -4 -13   6       51.27       42.96      5.76 o 
  -3 -13   6      245.12      254.30     10.68 o 
  -2 -13   6       27.70       27.00      4.58 o 
  -1 -13   6      112.72      115.30     14.42 o 
   0 -13   6      119.71      121.89      5.54 o 
   1 -13   6      118.27      126.96      6.82 o 
   2 -13   6      157.94      161.33      6.16 o 
   3 -13   6       52.75       51.71      3.79 o 
   4 -13   6      175.72      189.39      7.97 o 
   5 -13   6        3.19        0.40      2.27 o 
   6 -13   6       73.12       62.75      5.00 o 
   7 -13   6        4.69        2.52      2.59 o 
   8 -13   6      238.42      234.49      9.51 o 
   9 -13   6       23.33       30.38      5.83 o 
  10 -13   6      271.97      266.83     16.08 o 
  -6 -12   6        0.14       -3.82      4.31 o 
  -5 -12   6       52.86       69.85      5.94 o 
  -4 -12   6       33.97       22.01      4.62 o 
  -3 -12   6      292.63      288.67     10.01 o 
  -2 -12   6        1.33        0.57      2.80 o 
  -1 -12   6      358.62      365.28     11.47 o 
   0 -12   6       42.04       38.61      3.44 o 
   1 -12   6      473.77      475.00     10.55 o 
   2 -12   6      218.07      218.84      6.77 o 
   3 -12   6       90.45       87.65      4.38 o 
   4 -12   6      177.72      180.20      6.87 o 
   5 -12   6      525.42      506.93     11.08 o 
   6 -12   6      296.69      304.79     15.33 o 
   7 -12   6        4.33        6.23      2.99 o 
   8 -12   6       30.92       33.06      5.21 o 
   9 -12   6       17.46       12.91      3.70 o 
  10 -12   6      246.97      244.60      9.67 o 
  11 -12   6        5.88        6.04      4.92 o 
  -7 -11   6       59.36       51.03      6.44 o 
  -6 -11   6       16.75        8.34      5.63 o 
  -5 -11   6       78.85       85.34      5.95 o 
  -4 -11   6        1.93       -0.92      2.80 o 
  -3 -11   6       14.95       12.55      3.82 o 
  -2 -11   6       19.50       16.61      3.19 o 
  -1 -11   6      894.81      904.13     15.87 o 
   0 -11   6        0.51       -1.06      1.72 o 
   1 -11   6      671.57      685.11     10.57 o 
   2 -11   6      345.86      337.72      9.13 o 
   3 -11   6      577.72      605.84     10.13 o 
   4 -11   6      107.28       99.59      6.11 o 
   5 -11   6      755.24      773.24     17.46 o 
   6 -11   6       42.03       42.05      3.28 o 
   7 -11   6       99.20       94.23      5.54 o 
   8 -11   6       21.73       15.36      3.36 o 
   9 -11   6       50.62       45.81      5.66 o 
  10 -11   6        4.01        7.72      3.32 o 
  11 -11   6        6.80        4.89      6.50 o 
  -8 -10   6      226.72      209.46     14.42 o 
  -7 -10   6       99.87       84.05     10.14 o 
  -6 -10   6      140.72      135.91     11.73 o 
  -5 -10   6       61.65       48.04      5.24 o 
  -4 -10   6      458.54      450.21     11.78 o 
  -3 -10   6      117.29      124.76      5.89 o 
  -2 -10   6      346.98      337.68      8.35 o 
  -1 -10   6       11.65       17.95      2.43 o 
   0 -10   6      134.86      136.75      3.88 o 
   1 -10   6       48.53       53.30      2.69 o 
   2 -10   6      702.43      694.75     11.35 o 
   3 -10   6        8.27        8.53      1.65 o 
   4 -10   6      310.21      313.05      8.17 o 
   5 -10   6     1030.81     1025.58     14.82 o 
   6 -10   6       40.20       35.24      2.86 o 
   7 -10   6      139.85      127.92      5.65 o 
   8 -10   6       49.46       50.24      4.03 o 
   9 -10   6      209.24      206.49      7.74 o 
  10 -10   6       41.14       33.99      5.53 o 
  11 -10   6       77.50       82.82     11.78 o 
  12 -10   6        0.62        5.79      6.86 o 
  -9  -9   6      117.22       89.63     12.99 o 
  -8  -9   6       39.91       45.61      7.91 o 
  -7  -9   6        1.46       -0.13      3.04 o 
  -6  -9   6      237.91      245.01     11.81 o 
  -5  -9   6        7.80       12.13      3.43 o 
  -4  -9   6      559.33      554.37     10.74 o 
  -3  -9   6       20.79       18.08      2.64 o 
  -2  -9   6      375.77      384.80      8.44 o 
  -1  -9   6      120.55      112.86      3.62 o 
   0  -9   6      650.68      650.73      8.59 o 
   1  -9   6      102.06      113.95      3.16 o 
   2  -9   6      226.83      219.64      4.34 o 
   3  -9   6      607.60      644.30      9.60 o 
   4  -9   6      162.38      160.09      4.49 o 
   5  -9   6      213.61      209.31      4.99 o 
   6  -9   6        3.88        3.51      1.81 o 
   7  -9   6     1886.75     1885.04     28.87 o 
   8  -9   6       25.84       28.27      4.10 o 
   9  -9   6      362.35      338.51      9.10 o 
  10  -9   6       53.10       49.89      9.56 o 
  11  -9   6        9.11       18.25      7.58 o 
  12  -9   6        8.29        1.50      6.13 o 
 -10  -8   6        5.16        2.41      6.57 o 
  -9  -8   6        1.77        1.57      4.71 o 
  -8  -8   6       36.48       34.77      6.93 o 
  -7  -8   6       19.37       13.13      6.30 o 
  -6  -8   6        2.19       -0.67      2.46 o 
  -5  -8   6      133.27      140.23     13.12 o 
  -4  -8   6      776.51      733.84     17.95 o 
  -3  -8   6      133.99      117.47      4.24 o 
  -2  -8   6     1391.00     1329.56     26.61 o 
  -1  -8   6       17.98       22.91      1.54 o 
   0  -8   6     2371.43     2421.71     23.75 o 
   1  -8   6       12.10        9.22      1.10 o 
   2  -8   6     1710.87     1712.73     18.64 o 
   3  -8   6      247.24      232.49      4.54 o 
   4  -8   6     2251.37     2262.41     24.83 o 
   5  -8   6       58.79       57.69      2.59 o 
   6  -8   6       67.15       70.94      3.24 o 
   7  -8   6      305.33      299.64      7.77 o 
   8  -8   6       20.70       14.45      2.58 o 
   9  -8   6     1125.13     1101.24     26.25 o 
  10  -8   6       22.42       20.14      7.10 o 
  11  -8   6      161.11      192.64     15.69 o 
  12  -8   6      116.95      110.06     12.89 o 
 -11  -7   6       33.11       35.40      8.93 o 
 -10  -7   6        0.01        0.19      5.46 o 
  -9  -7   6      113.33       98.60      9.06 o 
  -8  -7   6      155.89      138.56     23.74 o 
  -7  -7   6      301.20      310.83     13.87 o 
  -6  -7   6      379.62      394.25      8.51 o 
  -5  -7   6      207.78      197.76      5.54 o 
  -4  -7   6      287.66      260.65      7.02 o 
  -3  -7   6       90.26       82.44      3.00 o 
  -2  -7   6     1194.60     1162.62     21.35 o 
  -1  -7   6      436.46      426.31      5.01 o 
   0  -7   6     1244.08     1259.43     11.31 o 
   1  -7   6      162.49      160.23      2.69 o 
   2  -7   6     1156.80     1152.34     10.40 o 
   3  -7   6      419.13      476.89      6.45 o 
   4  -7   6      941.90      936.63     15.16 o 
   5  -7   6      976.70      986.58     12.16 o 
   6  -7   6     1363.20     1348.63     19.49 o 
   7  -7   6      155.86      132.36      4.87 o 
   8  -7   6      173.32      179.52      7.47 o 
   9  -7   6        0.48        3.21      4.20 o 
  10  -7   6        6.64        7.30      4.68 o 
  11  -7   6      438.12      403.52     22.36 o 
  12  -7   6       53.71       54.76      9.90 o 
 -11  -6   6      158.47      181.62     14.63 o 
 -10  -6   6       34.51       32.63      7.15 o 
  -9  -6   6        5.69        1.60      3.84 o 
  -8  -6   6      347.78      355.28     14.53 o 
  -7  -6   6      438.07      469.62     16.45 o 
  -6  -6   6       29.26       23.52      9.18 o 
  -5  -6   6     1711.96     1755.94     31.26 o 
  -4  -6   6      612.97      646.78     10.21 o 
  -3  -6   6      980.51      989.85     10.02 o 
  -2  -6   6        5.81        3.96      0.80 o 
  -1  -6   6     1297.64     1313.87     11.31 o 
   0  -6   6     1116.31     1232.83     10.63 o 
   1  -6   6      164.12      235.75      3.13 o 
   2  -6   6     1644.01     1683.27     13.57 o 
   3  -6   6     1855.09     1824.33     17.32 o 
   4  -6   6      996.54     1032.96     11.67 o 
   5  -6   6      965.75      969.05     12.29 o 
   6  -6   6      873.41      894.69     18.78 o 
   7  -6   6      484.61      458.25      9.40 o 
   8  -6   6      541.00      548.87     19.46 o 
   9  -6   6      300.68      293.30     14.33 o 
  10  -6   6       26.89       27.04      6.13 o 
  11  -6   6       62.56       64.76     10.04 o 
  12  -6   6       30.17       12.56      6.81 o 
 -12  -5   6       89.90      117.88     11.40 o 
 -11  -5   6       19.59       16.61      6.13 o 
 -10  -5   6       70.88       78.07      7.51 o 
  -9  -5   6        5.29        4.37      3.51 o 
  -8  -5   6       73.62       70.02      6.37 o 
  -7  -5   6       10.96        5.11      3.02 o 
  -6  -5   6      924.49      903.48     23.49 o 
  -5  -5   6      518.33      507.78     10.65 o 
  -4  -5   6        0.67        1.21      0.72 o 
  -3  -5   6     1321.56     1316.92     14.23 o 
  -2  -5   6        5.25        4.72      0.75 o 
  -1  -5   6     3442.35     3522.46     25.86 o 
   0  -5   6      184.36      188.40      2.74 o 
   1  -5   6     3119.02     3272.28     23.11 o 
   2  -5   6       22.08       20.97      1.31 o 
   3  -5   6      481.48      417.98      5.03 o 
   4  -5   6       18.62       18.86      2.02 o 
   5  -5   6      501.22      525.90      8.42 o 
   6  -5   6      650.66      699.82     10.86 o 
   7  -5   6     1125.09     1094.68     23.18 o 
   8  -5   6       78.84       80.27      7.65 o 
   9  -5   6      511.70      497.95     18.82 o 
  10  -5   6      201.84      184.73     27.41 o 
  11  -5   6        9.69        9.71      6.18 o 
  12  -5   6        8.27        3.72      6.04 o 
 -12  -4   6      122.94      128.60     10.72 o 
 -11  -4   6        2.19       -0.29      4.01 o 
 -10  -4   6       99.57      101.27      7.58 o 
  -9  -4   6       62.28       54.13      5.71 o 
  -8  -4   6      145.13      144.66      8.11 o 
  -7  -4   6       31.20       24.47      3.94 o 
  -6  -4   6      946.17      918.64     18.96 o 
  -5  -4   6      114.27       95.97      2.41 o 
  -4  -4   6      383.62      380.20      4.16 o 
  -3  -4   6     1461.09     1392.18     14.81 o 
  -2  -4   6       66.02       39.57      1.63 o 
  -1  -4   6      330.83      319.35      3.62 o 
   0  -4   6      148.47      125.83      1.97 o 
   1  -4   6     2210.66     2211.36     15.85 o 
   2  -4   6     2222.45     2442.33     19.42 o 
   3  -4   6     1992.78     2045.85     17.30 o 
   4  -4   6      481.35      519.59      6.41 o 
   5  -4   6      103.56       78.74      3.34 o 
   6  -4   6        2.08        1.53      1.34 o 
   7  -4   6       93.45       84.40      7.38 o 
   8  -4   6       12.03        6.67      7.70 o 
   9  -4   6      257.07      250.75     12.89 o 
  10  -4   6      123.28      117.00     12.12 o 
  11  -4   6      173.92      143.62     13.43 o 
  12  -4   6       11.18       -0.87      5.65 o 
 -13  -3   6       35.64       40.90      6.37 o 
 -12  -3   6      155.05      191.19     11.69 o 
 -11  -3   6      402.57      437.11     15.13 o 
 -10  -3   6      351.56      362.14     35.49 o 
  -9  -3   6      105.78      100.29      8.50 o 
  -8  -3   6       89.34       88.58      7.87 o 
  -7  -3   6      230.01      222.19      9.78 o 
  -6  -3   6      151.16      123.57      3.25 o 
  -5  -3   6       34.51       37.32      1.62 o 
  -4  -3   6     1570.58     1556.37     15.37 o 
  -3  -3   6      215.48      234.95      3.64 o 
  -2  -3   6      412.98      387.01      5.77 o 
  -1  -3   6        4.62        3.00      0.44 o 
   0  -3   6       17.60       40.76      1.44 o 
   1  -3   6     2573.45     2628.13     18.75 o 
   2  -3   6      333.34      259.33      3.07 o 
   3  -3   6     1876.27     1959.69     17.23 o 
   4  -3   6      539.98      549.52      7.49 o 
   5  -3   6      859.24      844.75     12.93 o 
   6  -3   6      846.43      849.37     13.48 o 
   7  -3   6      166.59      135.46      8.78 o 
   8  -3   6        0.53        1.64      2.61 o 
   9  -3   6       24.69       32.16      5.97 o 
  10  -3   6       81.13       70.90      8.29 o 
  11  -3   6      171.15      155.93     14.15 o 
  12  -3   6        9.46        8.55      6.91 o 
 -13  -2   6       74.96       72.97      6.57 o 
 -12  -2   6      145.77      159.89      9.51 o 
 -11  -2   6      108.63      116.72      7.15 o 
 -10  -2   6      176.57      163.75      7.92 o 
  -9  -2   6      438.41      411.24     20.60 o 
  -8  -2   6      105.69      118.02      9.78 o 
  -7  -2   6     1513.25     1470.93     32.01 o 
  -6  -2   6      113.48      115.42      3.54 o 
  -5  -2   6      256.58      245.35      4.85 o 
  -4  -2   6      310.21      258.09      4.02 o 
  -3  -2   6        4.48       13.23      1.44 o 
  -2  -2   6       94.50      152.49      2.30 o 
  -1  -2   6       63.00       70.67      1.27 o 
   0  -2   6      335.69      305.53      3.07 o 
   1  -2   6      723.87      757.70      6.16 o 
   2  -2   6     1209.88     1205.95      9.28 o 
   3  -2   6      969.16     1062.87     10.71 o 
   4  -2   6      261.07      245.41      4.20 o 
   5  -2   6     1816.61     1830.76     23.15 o 
   6  -2   6      638.55      598.68     10.88 o 
   7  -2   6      266.77      257.22      8.38 o 
   8  -2   6     1160.69     1148.68     31.49 o 
   9  -2   6      253.86      244.96     13.33 o 
  10  -2   6      138.33      136.62     13.23 o 
  11  -2   6       10.41        9.51      6.76 o 
 -12  -1   6        6.22        3.91      2.95 o 
 -11  -1   6      195.38      197.99      7.60 o 
 -10  -1   6      288.45      273.85     15.97 o 
  -9  -1   6       50.08       53.36      4.11 o 
  -8  -1   6      124.96      134.24      6.28 o 
  -7  -1   6     1094.14     1072.80     20.21 o 
  -6  -1   6      415.09      433.26      7.80 o 
  -5  -1   6     1794.52     1851.03     20.18 o 
  -4  -1   6      555.23      554.36      6.44 o 
  -3  -1   6     1013.73      957.83      8.29 o 
  -2  -1   6      245.22      197.35      2.82 o 
  -1  -1   6      584.03      731.14      5.62 o 
   0  -1   6     1513.28     1463.72     10.00 o 
   1  -1   6       42.60       45.23      1.67 o 
   2  -1   6     1025.04     1029.62      7.91 o 
   3  -1   6        0.42       -0.30      0.67 o 
   4  -1   6     1398.18     1414.97     15.01 o 
   5  -1   6      411.82      422.09     10.70 o 
   6  -1   6      360.18      353.80      8.45 o 
   7  -1   6        0.46        0.25      1.82 o 
   8  -1   6      407.66      402.59     16.54 o 
   9  -1   6        6.45        0.43      5.31 o 
  10  -1   6      568.59      585.87     28.11 o 
  11  -1   6       22.43       25.02      8.31 o 
 -12   0   6      122.08      122.99      9.80 o 
 -11   0   6      116.14      128.55     11.37 o 
 -10   0   6        0.52       -3.13      1.78 o 
  -9   0   6      511.25      536.99     14.62 o 
  -8   0   6        2.97        1.99      1.81 o 
  -7   0   6      555.86      532.53      9.23 o 
  -6   0   6      586.42      623.76      8.55 o 
  -5   0   6     1638.39     1568.77     16.60 o 
  -4   0   6      649.04      748.07      9.08 o 
  -3   0   6     7409.52     8017.50     63.07 o 
  -2   0   6       39.00       44.46      1.44 o 
  -1   0   6     6366.75     7005.52     45.61 o 
   0   0   6      142.57      105.50      1.63 o 
   1   0   6     1173.82     1175.51      8.86 o 
   2   0   6        6.35       12.29      0.78 o 
   3   0   6      483.53      470.57      6.21 o 
   4   0   6     2256.15     2256.09     25.22 o 
   5   0   6      153.83      156.78      5.11 o 
   6   0   6       25.25       27.02      2.89 o 
   7   0   6        9.71        9.91      2.43 o 
   8   0   6      145.94      147.78     12.10 o 
   9   0   6        2.01       -1.40      5.31 o 
  10   0   6      325.33      317.08     20.48 o 
  11   0   6        0.01       -1.69      5.94 o 
 -12   1   6      223.66      228.30     12.63 o 
 -11   1   6      262.11      236.00     12.09 o 
 -10   1   6      822.11      855.08     16.88 o 
  -9   1   6      397.58      398.67     10.01 o 
  -8   1   6      225.72      219.88      6.20 o 
  -7   1   6      171.59      167.88      7.52 o 
  -6   1   6       76.51       77.66      3.16 o 
  -5   1   6     1211.06     1156.28     13.34 o 
  -4   1   6      295.64      281.05      4.08 o 
  -3   1   6      510.57      442.92      4.85 o 
  -2   1   6       53.73       45.21      1.48 o 
  -1   1   6     2118.86     2252.70     15.96 o 
   0   1   6        1.84        0.90      0.54 o 
   1   1   6     3088.74     3220.35     21.63 o 
   2   1   6      148.98      154.24      2.91 o 
   3   1   6     1374.20     1429.25     15.90 o 
   4   1   6       76.87       74.53      3.62 o 
   5   1   6      481.05      499.60     11.81 o 
   6   1   6      360.63      369.46      9.56 o 
   7   1   6        5.96        9.24      3.26 o 
   8   1   6      149.75      158.38      8.52 o 
   9   1   6      158.54      167.96     15.55 o 
  10   1   6      134.54      136.57     14.87 o 
 -12   2   6      103.10      110.43     16.16 o 
 -11   2   6       39.29       32.08      4.27 o 
 -10   2   6     1321.60     1322.13     23.72 o 
  -9   2   6      377.23      380.19      9.96 o 
  -8   2   6     1614.74     1605.00     24.07 o 
  -7   2   6       49.60       49.67      3.05 o 
  -6   2   6      597.84      590.41      9.67 o 
  -5   2   6       93.88       73.70      2.68 o 
  -4   2   6       84.81       89.41      2.26 o 
  -3   2   6      108.29      103.82      2.36 o 
  -2   2   6        4.33        8.00      0.77 o 
  -1   2   6     1829.34     1844.26     13.99 o 
   0   2   6      205.94      173.26      2.59 o 
   1   2   6     1477.57     1530.36     12.15 o 
   2   2   6        8.22        6.03      1.24 o 
   3   2   6     1325.99     1348.91     17.53 o 
   4   2   6       47.05       47.24      3.22 o 
   5   2   6      339.58      342.44      8.75 o 
   6   2   6      584.17      564.12     16.31 o 
   7   2   6      356.12      376.22     23.01 o 
   8   2   6        1.78        3.09      4.06 o 
   9   2   6       14.54       23.95      5.23 o 
  10   2   6       20.62       16.90      8.64 o 
 -13   3   6      208.70      243.06     28.66 o 
 -12   3   6       46.59       41.46      3.96 o 
 -11   3   6      447.14      444.42      9.56 o 
 -10   3   6       74.77       87.46      5.76 o 
  -9   3   6       98.98       89.13      5.82 o 
  -8   3   6      383.89      368.25      8.96 o 
  -7   3   6      233.06      216.80      6.52 o 
  -6   3   6     3850.70     3741.37     44.11 o 
  -5   3   6       26.10       25.75      1.67 o 
  -4   3   6     2439.42     2372.53     24.19 o 
  -3   3   6       29.16       35.38      1.58 o 
  -2   3   6     1120.98     1200.91     10.28 o 
  -1   3   6      165.27      150.18      2.65 o 
   0   3   6     1176.13     1176.83     10.03 o 
   1   3   6       74.67       64.39      2.15 o 
   2   3   6      118.59      118.51      3.51 o 
   3   3   6      458.26      460.11     12.12 o 
   4   3   6        8.21        8.67      2.29 o 
   5   3   6      223.49      225.76      8.04 o 
   6   3   6        1.18       -1.16      2.97 o 
   7   3   6       10.02       12.55      4.20 o 
   8   3   6       49.86       44.99      6.15 o 
   9   3   6       10.72       19.31      5.41 o 
 -13   4   6       86.55       77.35      5.93 o 
 -12   4   6      164.47      172.02      8.39 o 
 -11   4   6      468.47      469.76     14.21 o 
 -10   4   6       29.99       28.75      3.80 o 
  -9   4   6     1278.22     1251.08     21.11 o 
  -8   4   6        4.01        1.41      2.11 o 
  -7   4   6       97.19       85.61      5.08 o 
  -6   4   6        3.94        3.34      1.26 o 
  -5   4   6       36.77       32.78      2.21 o 
  -4   4   6      645.36      631.24      7.99 o 
  -3   4   6      797.25      771.51      8.97 o 
  -2   4   6     2999.63     2983.23     23.81 o 
  -1   4   6      199.89      196.27      3.16 o 
   0   4   6       78.48       74.83      2.42 o 
   1   4   6        1.57        3.67      1.14 o 
   2   4   6      103.68      110.51      4.05 o 
   3   4   6      434.40      421.33     16.85 o 
   4   4   6      239.13      237.80      8.40 o 
   5   4   6      231.18      226.88     10.12 o 
   6   4   6       44.00       42.06      5.72 o 
   7   4   6      392.05      395.40     15.03 o 
   8   4   6       18.06       25.90      5.68 o 
 -13   5   6      168.75      162.17      9.55 o 
 -12   5   6        0.10       -2.55      3.17 o 
 -11   5   6      557.33      565.02     16.63 o 
 -10   5   6        0.42       -2.39      2.90 o 
  -9   5   6      697.95      679.21     16.44 o 
  -8   5   6        1.30        0.92      1.99 o 
  -7   5   6      888.92      882.05     13.52 o 
  -6   5   6       49.49       48.64      2.53 o 
  -5   5   6      456.80      427.49      7.03 o 
  -4   5   6      909.05      855.63      9.86 o 
  -3   5   6      394.09      369.60      5.52 o 
  -2   5   6     1425.69     1420.27     13.81 o 
  -1   5   6       82.66       71.39      2.63 o 
   0   5   6     1792.32     1802.93     20.71 o 
   1   5   6      105.12      121.67      4.30 o 
   2   5   6      620.50      637.50     11.13 o 
   3   5   6       92.10       76.77      5.17 o 
   4   5   6      263.95      257.32      9.16 o 
   5   5   6       31.26       28.98      4.20 o 
   6   5   6      127.99      141.76      8.93 o 
   7   5   6       14.71       11.07      4.88 o 
   8   5   6      276.61      318.36     21.66 o 
 -13   6   6       25.15       14.30      5.14 o 
 -12   6   6        1.55        1.91      4.14 o 
 -11   6   6      230.50      226.53     10.99 o 
 -10   6   6        9.88        8.60      3.92 o 
  -9   6   6      637.83      618.54     18.04 o 
  -8   6   6       37.34       41.12     10.01 o 
  -7   6   6     1084.56     1105.71     17.08 o 
  -6   6   6       15.65       13.68      1.98 o 
  -5   6   6      990.72      977.42     12.80 o 
  -4   6   6        1.84        2.13      1.28 o 
  -3   6   6      236.97      241.13      4.93 o 
  -2   6   6       36.77       30.69      2.09 o 
  -1   6   6       28.28       30.37      2.02 o 
   0   6   6      370.80      350.75     11.39 o 
   1   6   6        7.81        5.69      1.86 o 
   2   6   6      820.09      876.68     17.01 o 
   3   6   6      100.59      104.34      7.09 o 
   4   6   6      102.99      103.59      6.49 o 
   5   6   6      154.56      136.44      8.42 o 
   6   6   6       73.39       76.28     10.39 o 
   7   6   6        1.70        3.98      4.08 o 
 -13   7   6        2.57        7.20      5.84 o 
 -12   7   6      161.13      161.06     11.30 o 
 -11   7   6      187.67      173.01     11.57 o 
 -10   7   6       31.99       28.59      5.41 o 
  -9   7   6      306.63      305.77     12.62 o 
  -8   7   6      138.67      150.97      6.40 o 
  -7   7   6     1188.44     1163.31     18.44 o 
  -6   7   6      242.58      230.87      6.79 o 
  -5   7   6      501.23      509.08      9.50 o 
  -4   7   6      228.89      218.23      6.58 o 
  -3   7   6      729.79      730.22     11.23 o 
  -2   7   6      334.48      341.88      6.87 o 
  -1   7   6      237.63      237.76      8.49 o 
   0   7   6       59.91       58.33      3.74 o 
   1   7   6       10.21       10.03      2.64 o 
   2   7   6      367.41      365.61     12.86 o 
   3   7   6        2.10       -1.11      3.17 o 
   4   7   6      232.64      219.86     10.58 o 
   5   7   6       97.16       87.17      7.65 o 
   6   7   6      139.00      135.37      9.44 o 
 -12   8   6      295.72      316.55     19.90 o 
 -11   8   6       15.27       11.36      9.34 o 
 -10   8   6      460.60      458.84     19.35 o 
  -9   8   6        7.33        5.89      2.55 o 
  -8   8   6       92.05       91.32      5.19 o 
  -7   8   6       51.57       44.76      4.13 o 
  -6   8   6      217.92      202.35      6.78 o 
  -5   8   6      333.40      332.58      8.56 o 
  -4   8   6      200.73      197.24      7.13 o 
  -3   8   6      298.01      301.88     16.54 o 
  -2   8   6      315.54      329.77      7.32 o 
  -1   8   6      152.17      153.36      5.71 o 
   0   8   6       31.53       32.97      4.56 o 
   1   8   6      205.02      228.89      8.61 o 
   2   8   6       20.85       19.17      4.49 o 
   3   8   6       26.16       32.52      5.82 o 
   4   8   6       18.39       10.80      7.07 o 
   5   8   6       54.80       53.41      6.93 o 
 -11   9   6       31.58       34.19      9.61 o 
 -10   9   6      113.67      116.76      7.68 o 
  -9   9   6        0.04       -1.50      2.63 o 
  -8   9   6     1127.27     1200.37     21.86 o 
  -7   9   6        6.65        6.37      2.78 o 
  -6   9   6      286.63      285.30      8.18 o 
  -5   9   6        6.52        6.92      2.25 o 
  -4   9   6      167.88      156.44      6.13 o 
  -3   9   6       51.85       48.51      5.01 o 
  -2   9   6      510.42      534.48     11.84 o 
  -1   9   6       95.32       98.65      6.03 o 
   0   9   6      333.42      360.68     12.89 o 
   1   9   6       47.00       53.94      9.25 o 
   2   9   6       62.34       49.85      6.04 o 
   3   9   6        4.48        1.62      3.97 o 
 -10  10   6       29.82       30.66      4.66 o 
  -9  10   6       18.03        8.29      3.79 o 
  -8  10   6      267.95      258.35      9.20 o 
  -7  10   6      137.49      136.49      6.96 o 
  -6  10   6      455.05      490.71     10.55 o 
  -5  10   6       48.99       43.74      4.13 o 
  -4  10   6      394.61      376.69     10.36 o 
  -3  10   6       73.15       72.04      4.93 o 
  -2  10   6       76.50       64.44      7.41 o 
  -1  10   6       24.08       26.55      4.18 o 
   0  10   6       20.07       15.34      4.34 o 
   1  10   6        4.30       -6.76      5.55 o 
   2  10   6      175.37      125.75     13.28 o 
  -9  11   6       48.32       43.04      5.53 o 
  -8  11   6       17.13       16.65      4.81 o 
  -7  11   6       21.09       21.18      4.00 o 
  -6  11   6       51.87       60.39      5.19 o 
  -5  11   6       52.20       39.81      5.38 o 
  -4  11   6      303.97      303.09      9.59 o 
  -3  11   6      127.39      145.05     11.20 o 
  -2  11   6      187.28      209.54     12.15 o 
  -1  11   6        0.27        2.95      5.65 o 
   0  11   6       12.06       13.38      6.66 o 
  -5  12   6      130.39      147.09      7.84 o 
   1 -16   7       42.00       40.76      8.45 o 
   2 -16   7       11.69        8.79      6.33 o 
   3 -16   7      112.26       89.63     11.06 o 
   4 -16   7       37.59       45.73      9.66 o 
   5 -16   7      288.75      319.66     13.63 o 
  -2 -15   7      196.34      216.10     18.33 o 
  -1 -15   7        2.29        4.22      4.39 o 
   0 -15   7      225.23      220.16     16.32 o 
   1 -15   7        5.95        8.13      4.03 o 
   2 -15   7       99.68       98.20      6.47 o 
   3 -15   7        0.49        1.07      4.05 o 
   4 -15   7      116.14      104.92      7.98 o 
   5 -15   7        3.64       -1.86      3.44 o 
   6 -15   7      117.99      121.86     15.63 o 
   7 -15   7       89.74       91.21      7.96 o 
   8 -15   7        1.83       -1.09      3.65 o 
  -4 -14   7      138.69      140.00     10.02 o 
  -3 -14   7       57.97       59.59      8.69 o 
  -2 -14   7      204.00      200.04      9.83 o 
  -1 -14   7       30.44       28.01      4.79 o 
   0 -14   7      180.05      182.48     14.34 o 
   1 -14   7       13.35       10.82      3.49 o 
   2 -14   7       91.51       95.47      6.28 o 
   3 -14   7        0.27        0.29      3.03 o 
   4 -14   7      173.68      180.11      8.34 o 
   5 -14   7        4.72        7.76      5.23 o 
   6 -14   7      104.15       85.51      7.61 o 
   7 -14   7        1.69       -0.85      3.24 o 
   8 -14   7      144.78      124.26      6.71 o 
   9 -14   7       26.39       20.83      4.66 o 
  -5 -13   7      141.12      135.27      8.65 o 
  -4 -13   7        9.68        8.28      5.69 o 
  -3 -13   7       72.59       77.12      6.59 o 
  -2 -13   7      158.84      142.95      8.02 o 
  -1 -13   7      156.49      147.13     10.60 o 
   0 -13   7      579.36      598.43     12.62 o 
   1 -13   7      120.03      116.51      6.57 o 
   2 -13   7      267.73      263.82      8.19 o 
   3 -13   7      235.77      239.23      7.15 o 
   4 -13   7      288.15      304.11     10.20 o 
   5 -13   7      126.76      124.20      6.76 o 
   6 -13   7      202.22      188.89     10.09 o 
   7 -13   7       17.87       21.13      3.66 o 
   8 -13   7      158.71      143.77      8.95 o 
   9 -13   7       68.88       37.49      5.16 o 
  10 -13   7       33.16       23.63      7.44 o 
  -6 -12   7       26.42       17.30      5.90 o 
  -5 -12   7      101.49      101.41      6.67 o 
  -4 -12   7       22.15       18.08      3.98 o 
  -3 -12   7      488.53      508.03     13.07 o 
  -2 -12   7       17.14       25.26      4.35 o 
  -1 -12   7      456.37      457.78     13.04 o 
   0 -12   7       33.75       21.70      3.22 o 
   1 -12   7       60.04       58.85      7.86 o 
   2 -12   7        8.58        4.72      2.25 o 
   3 -12   7      767.79      782.55     14.37 o 
   4 -12   7      158.79      138.18      6.64 o 
   5 -12   7      369.22      389.41     10.22 o 
   6 -12   7       23.13       23.93      3.14 o 
   7 -12   7       41.76       35.20      3.78 o 
   8 -12   7       23.66       16.52      3.82 o 
   9 -12   7       13.28        8.85      3.55 o 
  10 -12   7      171.09      176.59     10.16 o 
  11 -12   7        5.64        9.04      3.89 o 
  -8 -11   7       18.57       20.03      6.26 o 
  -7 -11   7        0.58        1.42      3.99 o 
  -6 -11   7       19.91       16.63      4.60 o 
  -5 -11   7      119.76      117.55      6.59 o 
  -4 -11   7        6.56        4.14      2.93 o 
  -3 -11   7      228.84      230.29      8.10 o 
  -2 -11   7      134.15      149.12      7.47 o 
  -1 -11   7      616.01      657.24     12.70 o 
   0 -11   7       16.25       14.20      2.51 o 
   1 -11   7       17.23       12.79      2.09 o 
   2 -11   7       24.44       28.72      4.41 o 
   3 -11   7       70.28       66.08      4.70 o 
   4 -11   7      159.10      145.56      5.50 o 
   5 -11   7      222.98      223.64      6.78 o 
   6 -11   7      300.16      299.47      7.20 o 
   7 -11   7      123.04      124.32      7.48 o 
   8 -11   7       25.04       18.68      3.59 o 
   9 -11   7      283.11      285.32      9.74 o 
  10 -11   7       19.06       15.87      3.84 o 
  11 -11   7       27.18       20.19      5.60 o 
  -8 -10   7      147.74      151.90     21.18 o 
  -7 -10   7       24.28       19.47      6.86 o 
  -6 -10   7      113.61      103.98     11.25 o 
  -5 -10   7       49.70       36.58      4.88 o 
  -4 -10   7        2.49        0.28      2.97 o 
  -3 -10   7      242.02      238.12      7.80 o 
  -2 -10   7        3.41        0.55      2.14 o 
  -1 -10   7      691.98      693.61     10.95 o 
   0 -10   7      318.40      316.86      7.22 o 
   1 -10   7     2325.78     2368.37     27.23 o 
   2 -10   7        7.89        5.79      1.45 o 
   3 -10   7      787.87      774.50     11.74 o 
   4 -10   7       97.19      101.59      4.16 o 
   5 -10   7      450.44      470.20      8.83 o 
   6 -10   7       37.88       30.45      4.49 o 
   7 -10   7      384.38      368.69      9.73 o 
   8 -10   7        3.19        4.20      2.45 o 
   9 -10   7        8.97        4.18      2.83 o 
  10 -10   7       13.24       18.83      3.61 o 
  11 -10   7      119.09      110.82      8.57 o 
  -9  -9   7       19.68       26.03     11.98 o 
  -8  -9   7        1.98        4.91      5.15 o 
  -7  -9   7       59.81       70.17      5.75 o 
  -6  -9   7      209.62      200.32      8.52 o 
  -5  -9   7       13.95        8.95      3.17 o 
  -4  -9   7      172.82      156.48      5.42 o 
  -3  -9   7        0.01       -1.06      1.59 o 
  -2  -9   7      247.75      252.13      8.60 o 
  -1  -9   7       25.08       27.65      2.19 o 
   0  -9   7      396.62      401.46      5.87 o 
   1  -9   7      620.49      614.67      8.33 o 
   2  -9   7     1361.39     1335.30     14.78 o 
   3  -9   7      619.76      610.60      9.11 o 
   4  -9   7      838.09      885.87     13.31 o 
   5  -9   7      791.48      793.81     11.36 o 
   6  -9   7      273.31      259.43      7.55 o 
   7  -9   7      728.15      719.36     18.10 o 
   8  -9   7      129.26      121.77      5.58 o 
   9  -9   7       86.57       88.10      5.03 o 
  10  -9   7       16.76        8.92      4.15 o 
  11  -9   7       31.25       44.24     10.14 o 
  12  -9   7       55.32       53.41     11.01 o 
 -10  -8   7        3.81        0.43      6.18 o 
  -9  -8   7      277.30      284.95     27.16 o 
  -8  -8   7      353.16      378.66     16.83 o 
  -7  -8   7       35.55       36.56      6.48 o 
  -6  -8   7      200.26      220.61      9.60 o 
  -5  -8   7       32.61       31.53      2.62 o 
  -4  -8   7      465.83      465.28     12.04 o 
  -3  -8   7      217.13      212.34      6.17 o 
  -2  -8   7      185.08      171.96      4.89 o 
  -1  -8   7      603.92      593.34      7.75 o 
   0  -8   7      123.64      114.37      2.45 o 
   1  -8   7      108.72      112.61      2.41 o 
   2  -8   7      492.94      470.72      5.98 o 
   3  -8   7       29.35       27.13      1.87 o 
   4  -8   7     1439.44     1486.09     18.74 o 
   5  -8   7      222.93      240.65      5.59 o 
   6  -8   7      722.01      712.43     13.65 o 
   7  -8   7       50.28       52.63      5.49 o 
   8  -8   7      291.57      315.15      8.44 o 
   9  -8   7      265.59      259.23      8.09 o 
  10  -8   7      288.87      309.69     19.94 o 
  11  -8   7      132.17      139.13     14.34 o 
  12  -8   7      399.76      359.92     22.41 o 
 -11  -7   7      121.25      152.46     14.44 o 
 -10  -7   7      105.81       94.53      9.25 o 
  -9  -7   7      195.77      196.07     12.01 o 
  -8  -7   7      128.84      128.31      9.58 o 
  -7  -7   7     1153.92     1150.55     30.97 o 
  -6  -7   7      430.06      435.69     11.19 o 
  -5  -7   7      148.54      147.09      6.24 o 
  -4  -7   7      129.86      126.25      4.46 o 
  -3  -7   7      700.27      739.42     11.50 o 
  -2  -7   7      424.27      433.60      8.03 o 
  -1  -7   7      283.82      265.08      3.61 o 
   0  -7   7      864.92      884.44      8.38 o 
   1  -7   7      890.49      852.52      7.76 o 
   2  -7   7      385.35      360.78      4.50 o 
   3  -7   7      528.39      510.91      7.38 o 
   4  -7   7      740.04      780.14     13.70 o 
   5  -7   7      228.54      225.85      5.74 o 
   6  -7   7     1088.72     1110.16     23.64 o 
   7  -7   7       73.58       75.27      5.07 o 
   8  -7   7      492.95      475.19     10.54 o 
   9  -7   7       50.75       53.07      4.99 o 
  10  -7   7       25.20       24.05      8.02 o 
  11  -7   7        8.19       10.48      7.10 o 
  12  -7   7      173.53      176.75     16.08 o 
 -11  -6   7        3.70       12.31      5.89 o 
 -10  -6   7       50.92       41.71      6.72 o 
  -9  -6   7      167.17      165.85     10.57 o 
  -8  -6   7      325.97      359.79     14.70 o 
  -7  -6   7      428.00      428.28     15.76 o 
  -6  -6   7      217.73      224.97     13.14 o 
  -5  -6   7      462.73      488.66     13.51 o 
  -4  -6   7       99.32       93.92      3.25 o 
  -3  -6   7      439.49      412.48      6.75 o 
  -2  -6   7      167.35      183.16      2.68 o 
  -1  -6   7     1972.14     2051.43     17.06 o 
   0  -6   7      316.94      367.78      4.28 o 
   1  -6   7     2249.86     2264.69     17.12 o 
   2  -6   7      248.26      284.61      3.84 o 
   3  -6   7     1309.92     1345.48     14.45 o 
   4  -6   7      532.39      533.25      7.95 o 
   5  -6   7      303.18      331.45      6.66 o 
   6  -6   7       74.98       82.45      4.18 o 
   7  -6   7      339.90      315.87      9.80 o 
   8  -6   7      420.66      423.83     16.98 o 
   9  -6   7        6.00        9.86      6.81 o 
  10  -6   7      153.66      125.12     12.75 o 
  11  -6   7      151.48      143.67     14.00 o 
  12  -6   7        2.33        4.83      6.86 o 
 -12  -5   7      163.29      170.66     13.43 o 
 -11  -5   7       42.00       39.82      6.33 o 
 -10  -5   7      220.39      204.79     11.18 o 
  -9  -5   7       11.89       12.23      4.52 o 
  -8  -5   7      509.90      511.53     17.05 o 
  -7  -5   7       69.02       68.01      6.10 o 
  -6  -5   7      548.10      561.68     17.17 o 
  -5  -5   7     1079.86     1089.47     26.71 o 
  -4  -5   7       79.52       74.43      2.57 o 
  -3  -5   7       61.85       53.72      1.98 o 
  -2  -5   7      336.42      324.82      5.09 o 
  -1  -5   7        8.63        5.00      0.68 o 
   0  -5   7      475.44      533.95      5.51 o 
   1  -5   7     2147.74     2075.03     17.07 o 
   2  -5   7       10.76        6.68      0.74 o 
   3  -5   7     1134.68     1109.37     10.78 o 
   4  -5   7      399.92      359.95      6.65 o 
   5  -5   7      529.76      589.86     14.66 o 
   6  -5   7        5.74       10.57      2.12 o 
   7  -5   7      219.40      245.46     17.43 o 
   8  -5   7       12.47       23.39      5.56 o 
   9  -5   7       78.26       75.35     18.11 o 
  10  -5   7      164.16      155.93     34.82 o 
  11  -5   7       91.57       89.05     11.78 o 
  12  -5   7       45.76       41.05      9.61 o 
 -12  -4   7       29.09       40.08      7.00 o 
 -11  -4   7        5.94        7.10      4.23 o 
 -10  -4   7      505.84      498.59     17.03 o 
  -9  -4   7       40.34       29.88      4.80 o 
  -8  -4   7      481.96      461.40     15.24 o 
  -7  -4   7       37.50       34.87      7.46 o 
  -6  -4   7     1274.39     1301.96     46.82 o 
  -5  -4   7      406.51      398.75     10.00 o 
  -4  -4   7      903.69      956.43     11.46 o 
  -3  -4   7        5.67        7.60      1.03 o 
  -2  -4   7      353.29      337.41      4.63 o 
  -1  -4   7        2.88        3.00      0.70 o 
   0  -4   7      306.50      276.14      3.27 o 
   1  -4   7      512.08      444.75      4.70 o 
   2  -4   7      135.22      118.78      2.12 o 
   3  -4   7      507.34      506.72      5.62 o 
   4  -4   7        0.44       -0.29      0.99 o 
   5  -4   7      648.55      617.41     10.78 o 
   6  -4   7       28.13       16.94      2.36 o 
   7  -4   7      326.58      309.03     16.78 o 
   8  -4   7      291.64      270.69     13.34 o 
   9  -4   7      210.84      223.41     16.23 o 
  10  -4   7        3.54        8.48      5.02 o 
  11  -4   7      200.56      183.03     15.84 o 
 -13  -3   7       59.39       60.65      7.24 o 
 -12  -3   7        5.54        6.08      4.35 o 
 -11  -3   7       76.09       70.93      6.46 o 
 -10  -3   7        6.80        6.27      3.46 o 
  -9  -3   7      133.57      125.52      8.84 o 
  -8  -3   7      331.41      331.36     11.95 o 
  -7  -3   7       35.60       35.79      3.45 o 
  -6  -3   7     1390.05     1320.39     24.44 o 
  -5  -3   7      186.06      181.61      5.25 o 
  -4  -3   7      312.49      292.58      4.71 o 
  -3  -3   7       44.56       44.04      1.74 o 
  -2  -3   7       98.56       86.67      2.40 o 
  -1  -3   7      326.80      277.40      2.99 o 
   0  -3   7     1594.09     1649.94     12.32 o 
   1  -3   7       46.71       45.25      1.30 o 
   2  -3   7      557.69      530.55      5.30 o 
   3  -3   7     1247.94     1226.00     11.01 o 
   4  -3   7       53.89       52.52      4.19 o 
   5  -3   7      880.60      882.57     13.85 o 
   6  -3   7      663.16      677.85     12.11 o 
   7  -3   7      481.60      464.90     11.55 o 
   8  -3   7      106.89       99.32      8.83 o 
   9  -3   7      269.82      261.20     13.94 o 
  10  -3   7        1.39        6.16      5.51 o 
  11  -3   7      154.68      171.68     15.79 o 
 -13  -2   7      177.50      188.87     10.24 o 
 -12  -2   7       55.28       43.77      4.73 o 
 -11  -2   7      105.49      110.00      7.08 o 
 -10  -2   7       32.29       33.22      4.36 o 
  -9  -2   7      324.74      336.64     11.86 o 
  -8  -2   7        1.61        3.43      2.45 o 
  -7  -2   7      288.76      319.40     10.97 o 
  -6  -2   7      542.08      486.21     11.70 o 
  -5  -2   7        6.11        8.14      1.14 o 
  -4  -2   7     1749.95     1706.34     20.54 o 
  -3  -2   7      217.54      272.49      3.68 o 
  -2  -2   7     2399.69     2439.03     20.90 o 
  -1  -2   7      140.14      154.13      1.99 o 
   0  -2   7     1901.46     1954.84     13.47 o 
   1  -2   7      120.47      134.86      2.07 o 
   2  -2   7     1679.42     1740.11     12.38 o 
   3  -2   7      352.57      317.71      4.38 o 
   4  -2   7     1066.01     1056.44     13.67 o 
   5  -2   7       43.05       35.04      2.65 o 
   6  -2   7      277.81      283.28      7.69 o 
   7  -2   7        8.25        6.60      2.31 o 
   8  -2   7      580.73      597.28     14.93 o 
   9  -2   7      198.31      228.73     32.11 o 
  10  -2   7      122.12      112.28     12.94 o 
  11  -2   7        9.94        7.63      6.81 o 
 -12  -1   7        8.76        3.65      2.75 o 
 -11  -1   7      517.17      547.02     23.27 o 
 -10  -1   7       39.55       32.04      4.09 o 
  -9  -1   7      646.40      665.72     18.14 o 
  -8  -1   7        0.58        0.99      2.18 o 
  -7  -1   7      938.26      883.64     21.79 o 
  -6  -1   7      426.78      394.81      9.68 o 
  -5  -1   7     1921.87     1957.87     21.59 o 
  -4  -1   7        3.20        4.90      0.78 o 
  -3  -1   7     3440.09     3780.83     32.26 o 
  -2  -1   7     1982.87     1983.26     15.90 o 
  -1  -1   7       77.52       59.31      1.34 o 
   0  -1   7      188.54      157.35      2.29 o 
   1  -1   7      948.41      895.75      7.15 o 
   2  -1   7     2327.40     2330.82     16.71 o 
   3  -1   7       44.67       44.45      1.73 o 
   4  -1   7      836.76      835.88     13.71 o 
   5  -1   7       16.12       10.29      1.82 o 
   6  -1   7       38.44       40.30      3.44 o 
   7  -1   7        1.35        1.39      2.37 o 
   8  -1   7      632.35      681.49     16.66 o 
   9  -1   7      109.22      100.11     12.36 o 
  10  -1   7      229.27      239.19     18.45 o 
  11  -1   7       21.19        4.35      7.00 o 
 -12   0   7       43.14       42.36      7.11 o 
 -11   0   7      466.04      487.77     12.13 o 
 -10   0   7        1.06        3.44      2.75 o 
  -9   0   7      740.71      754.44     17.42 o 
  -8   0   7       29.23       27.45      3.35 o 
  -7   0   7     1068.62     1025.43     19.50 o 
  -6   0   7      697.17      775.48     12.53 o 
  -5   0   7     1503.28     1470.68     16.27 o 
  -4   0   7      502.62      494.93      7.58 o 
  -3   0   7      499.00      488.97      5.71 o 
  -2   0   7       44.03       39.34      1.14 o 
  -1   0   7     1712.00     1702.17     12.16 o 
   0   0   7        8.59        3.64      0.60 o 
   1   0   7      442.70      434.70      4.54 o 
   2   0   7       58.10       57.04      1.81 o 
   3   0   7      759.25      766.38      9.46 o 
   4   0   7     1218.11     1242.03     16.03 o 
   5   0   7      114.59      112.91      7.11 o 
   6   0   7      559.89      577.01     12.50 o 
   7   0   7      128.72      142.50      7.06 o 
   8   0   7      438.36      480.87     15.33 o 
   9   0   7       75.42       76.92      6.85 o 
  10   0   7      124.39      135.26     14.87 o 
 -13   1   7       26.18       25.98     12.63 o 
 -12   1   7      685.45      741.16     23.24 o 
 -11   1   7      133.46      138.98      9.70 o 
 -10   1   7      246.80      267.80      8.55 o 
  -9   1   7      106.09      107.69      5.50 o 
  -8   1   7       41.82       49.55      3.95 o 
  -7   1   7      747.41      708.79     13.04 o 
  -6   1   7      168.29      194.59      4.84 o 
  -5   1   7      648.76      640.76      8.00 o 
  -4   1   7      436.31      411.13      5.31 o 
  -3   1   7     1381.09     1400.42     11.58 o 
  -2   1   7        2.28        0.68      0.46 o 
  -1   1   7     1864.52     1973.16     14.48 o 
   0   1   7       82.25       71.34      1.69 o 
   1   1   7     1282.64     1345.57     11.01 o 
   2   1   7        3.03        2.28      1.05 o 
   3   1   7      343.84      344.58      5.53 o 
   4   1   7      757.31      750.50     12.02 o 
   5   1   7      605.01      634.42     11.68 o 
   6   1   7        1.66        2.73      2.31 o 
   7   1   7      138.52      145.51     16.11 o 
   8   1   7       50.44       44.76      5.63 o 
   9   1   7       81.98       85.98     10.53 o 
  10   1   7       62.02       63.85      7.24 o 
 -13   2   7       57.55       54.44     14.34 o 
 -12   2   7      206.61      229.32      8.14 o 
 -11   2   7       12.46        8.17      2.85 o 
 -10   2   7      603.01      624.53     17.26 o 
  -9   2   7       13.00       12.44      2.84 o 
  -8   2   7      656.68      646.40     12.72 o 
  -7   2   7        4.23        3.19      1.81 o 
  -6   2   7     1949.74     1990.17     25.56 o 
  -5   2   7      284.22      277.51      5.37 o 
  -4   2   7      885.13      934.40     10.18 o 
  -3   2   7      705.12      672.33      7.31 o 
  -2   2   7     2592.23     2585.18     26.74 o 
  -1   2   7      338.00      321.18      4.33 o 
   0   2   7      144.64      145.25      2.59 o 
   1   2   7       23.19       22.37      2.03 o 
   2   2   7        1.71        1.70      1.19 o 
   3   2   7      523.99      526.54      9.75 o 
   4   2   7        0.21        0.24      1.88 o 
   5   2   7       22.04       28.58      5.67 o 
   6   2   7       35.73       22.32      4.83 o 
   7   2   7       64.29       66.58      6.48 o 
   8   2   7        3.39        1.48      3.87 o 
   9   2   7       14.33       11.22      4.79 o 
 -13   3   7       50.18       44.66      4.42 o 
 -12   3   7      229.41      250.57      9.18 o 
 -11   3   7      145.57      142.31      6.90 o 
 -10   3   7      142.42      139.62      9.29 o 
  -9   3   7        3.68        1.50      2.48 o 
  -8   3   7      381.11      366.76      9.33 o 
  -7   3   7       14.51        9.51      2.36 o 
  -6   3   7      291.09      318.46      5.69 o 
  -5   3   7     2318.24     2267.78     23.55 o 
  -4   3   7     1814.03     1840.72     18.57 o 
  -3   3   7       84.15       79.70      2.67 o 
  -2   3   7      433.70      435.47      5.61 o 
  -1   3   7      119.89      114.34      2.65 o 
   0   3   7       33.99       30.03      2.04 o 
   1   3   7      260.58      272.67      4.28 o 
   2   3   7      161.14      146.55      5.09 o 
   3   3   7      113.75       97.97      4.81 o 
   4   3   7        7.97        8.84      3.52 o 
   5   3   7      449.35      442.44     12.24 o 
   6   3   7        5.41        3.55      2.88 o 
   7   3   7      567.81      572.08     21.49 o 
   8   3   7       52.42       55.25      6.90 o 
 -13   4   7      148.00      150.80      8.91 o 
 -12   4   7       25.59       24.20      4.85 o 
 -11   4   7      161.52      162.38      6.80 o 
 -10   4   7       44.71       40.72      4.62 o 
  -9   4   7      174.11      165.96     13.71 o 
  -8   4   7      320.37      305.35      8.77 o 
  -7   4   7       51.15       51.31      4.45 o 
  -6   4   7        3.37        3.61      1.45 o 
  -5   4   7      240.67      231.79      4.93 o 
  -4   4   7      434.10      482.45      7.61 o 
  -3   4   7      111.32      107.74      3.09 o 
  -2   4   7     3260.20     3275.99     33.38 o 
  -1   4   7        2.17        4.90      1.05 o 
   0   4   7      154.08      183.25      3.56 o 
   1   4   7       83.02       61.18      3.18 o 
   2   4   7      561.94      555.16     12.12 o 
   3   4   7       32.29       33.96      3.50 o 
   4   4   7       75.32       67.85      5.17 o 
   5   4   7        0.52       -0.27      2.75 o 
   6   4   7      205.91      208.72     10.63 o 
   7   4   7      131.88      134.11      9.39 o 
   8   4   7       11.39       11.81      5.12 o 
 -13   5   7      120.68      124.93     10.33 o 
 -12   5   7        3.80        6.05      4.60 o 
 -11   5   7      188.31      200.81     10.20 o 
 -10   5   7       54.45       40.22      8.78 o 
  -9   5   7      297.98      307.85      9.78 o 
  -8   5   7      337.60      329.01     10.06 o 
  -7   5   7      603.58      609.03     10.25 o 
  -6   5   7       49.55       47.65      2.78 o 
  -5   5   7      339.09      332.27      6.66 o 
  -4   5   7      388.08      398.60      6.22 o 
  -3   5   7      139.80      143.87      3.64 o 
  -2   5   7     1029.52     1013.08     10.87 o 
  -1   5   7       62.77       68.85      2.99 o 
   0   5   7     1057.67     1086.49     15.89 o 
   1   5   7       93.87       96.56      4.42 o 
   2   5   7      158.35      173.55      6.28 o 
   3   5   7      242.72      239.45     10.03 o 
   4   5   7       13.84        8.62      3.32 o 
   5   5   7       11.88       14.15      3.91 o 
   6   5   7      134.05      140.53      8.01 o 
   7   5   7       36.53       33.83      5.38 o 
 -13   6   7       34.93       37.18      7.68 o 
 -12   6   7       32.04       27.99     10.17 o 
 -11   6   7      310.06      307.33     14.79 o 
 -10   6   7        0.61       -2.74      3.33 o 
  -9   6   7      389.29      366.18     15.27 o 
  -8   6   7       74.43       83.20      5.77 o 
  -7   6   7      688.12      708.71     11.86 o 
  -6   6   7        1.04        1.06      1.81 o 
  -5   6   7      578.56      565.50     11.15 o 
  -4   6   7       76.28       74.52      3.26 o 
  -3   6   7      984.55      954.52     12.60 o 
  -2   6   7       66.14       58.07      2.72 o 
  -1   6   7       24.81       26.27      2.52 o 
   0   6   7      397.73      418.78     11.77 o 
   1   6   7       20.96       21.41      3.14 o 
   2   6   7      815.50      787.55     20.60 o 
   3   6   7      105.46      104.63     15.16 o 
   4   6   7       99.45       79.32      6.93 o 
   5   6   7      291.12      286.71     12.53 o 
   6   6   7      113.27       99.65      8.39 o 
 -12   7   7      272.43      287.14     18.50 o 
 -11   7   7        6.14       -3.29      4.29 o 
 -10   7   7        5.26        1.91      4.53 o 
  -9   7   7      141.88      145.63      7.04 o 
  -8   7   7       40.05       38.23      3.45 o 
  -7   7   7      368.84      376.73      9.17 o 
  -6   7   7      157.38      158.97      5.59 o 
  -5   7   7      473.69      467.21      8.78 o 
  -4   7   7       78.86       74.11      3.66 o 
  -3   7   7      493.72      505.77      9.12 o 
  -2   7   7       54.69       57.31      3.59 o 
  -1   7   7      548.48      550.01      9.49 o 
   0   7   7       31.49       25.37      3.33 o 
   1   7   7      132.36      133.19      6.06 o 
   2   7   7       46.16       32.30      4.94 o 
   3   7   7        8.59       12.48      4.30 o 
   4   7   7       95.51       77.34     15.79 o 
   5   7   7      183.80      175.35     10.22 o 
 -12   8   7      129.19      125.85     13.71 o 
 -11   8   7        0.14       -0.82      6.04 o 
 -10   8   7      375.67      369.09     12.63 o 
  -9   8   7        0.62        1.60      2.62 o 
  -8   8   7      330.24      333.51     10.60 o 
  -7   8   7       87.02       86.40      6.93 o 
  -6   8   7        2.40        2.53      2.33 o 
  -5   8   7      220.92      218.63      6.17 o 
  -4   8   7      523.03      529.53      9.85 o 
  -3   8   7      369.25      382.01      9.04 o 
  -2   8   7      514.18      555.60      9.73 o 
  -1   8   7      167.63      191.01      8.75 o 
   0   8   7      199.01      220.35      9.93 o 
   1   8   7      117.60      112.86      9.38 o 
   2   8   7       50.82       53.19      6.00 o 
   3   8   7        1.74        1.34      3.96 o 
   4   8   7       37.56       33.10      7.65 o 
 -11   9   7        1.46        5.41      5.53 o 
 -10   9   7      119.83      121.04      7.53 o 
  -9   9   7      131.75      147.58      7.00 o 
  -8   9   7      492.74      527.53     13.18 o 
  -7   9   7       59.65       65.49      5.24 o 
  -6   9   7      136.82      123.65      5.20 o 
  -5   9   7        0.11       -0.11      2.15 o 
  -4   9   7       88.61       96.46      8.32 o 
  -3   9   7       38.28       30.90      3.80 o 
  -2   9   7       15.00       15.67      5.01 o 
  -1   9   7        5.34        5.50      7.00 o 
   0   9   7      446.12      438.92     20.72 o 
   1   9   7       51.24       54.57      9.42 o 
   2   9   7      142.84      130.97     13.43 o 
 -10  10   7       11.01        7.06      3.87 o 
  -9  10   7       32.06       30.22      5.39 o 
  -8  10   7      110.97       97.89      6.99 o 
  -7  10   7       18.17       13.59      6.59 o 
  -6  10   7      267.37      257.87      8.51 o 
  -5  10   7      156.46      156.03      7.33 o 
  -4  10   7      178.22      176.39      7.39 o 
  -3  10   7        4.21        4.89      3.05 o 
  -2  10   7        4.59        2.20      4.58 o 
  -1  10   7       24.16       22.31      7.00 o 
   0  10   7       42.34       40.44      5.44 o 
  -7  11   7       65.95       59.42      5.38 o 
  -6  11   7      157.63      166.19      8.35 o 
  -5  11   7       44.80       45.93      5.37 o 
  -4  11   7      180.63      187.74      8.49 o 
  -3  11   7       27.60       30.76      8.69 o 
   1 -16   8       37.15       25.40      7.82 o 
   2 -16   8       19.00       22.02      6.86 o 
   3 -16   8       38.42       26.03      7.97 o 
   4 -16   8      205.95      230.01     16.95 o 
   5 -16   8      198.30      198.35     10.95 o 
  -2 -15   8        8.37        5.19      4.90 o 
  -1 -15   8        0.01       -0.03      6.86 o 
   0 -15   8        5.79        6.76      6.23 o 
   1 -15   8        0.97        1.48      3.29 o 
   2 -15   8       91.33       77.68      6.61 o 
   3 -15   8       23.40       19.90      5.85 o 
   4 -15   8       70.21       63.21      5.91 o 
   5 -15   8       93.11       96.29      6.89 o 
   6 -15   8       89.88       96.37      7.05 o 
   7 -15   8      269.26      274.59     20.02 o 
  -4 -14   8      290.38      313.63     14.23 o 
  -3 -14   8      107.70       94.99     14.78 o 
  -2 -14   8      263.63      271.48     11.15 o 
  -1 -14   8      308.90      322.66     20.74 o 
   0 -14   8       74.43       58.43      5.69 o 
   1 -14   8       45.19       46.59      4.98 o 
   2 -14   8       70.37       58.74      5.35 o 
   3 -14   8       80.71       72.86      5.66 o 
   4 -14   8      460.31      454.46     13.20 o 
   5 -14   8        2.66       -0.20      3.17 o 
   6 -14   8       53.34       49.68      5.41 o 
   7 -14   8        9.11       12.29      3.98 o 
   8 -14   8       50.32       47.11      5.64 o 
   9 -14   8       78.21       80.53     13.38 o 
  -5 -13   8       50.05       52.31      8.58 o 
  -4 -13   8       14.57       14.02      7.26 o 
  -3 -13   8      194.66      208.62      9.81 o 
  -2 -13   8      129.07      126.22      7.65 o 
  -1 -13   8      112.07      119.87      7.19 o 
   0 -13   8        5.56       -2.22      2.17 o 
   1 -13   8      837.26      847.69     19.24 o 
   2 -13   8       21.41       21.31      3.19 o 
   3 -13   8      743.31      762.30     14.43 o 
   4 -13   8       24.83       19.91      3.84 o 
   5 -13   8        5.10        3.01      3.05 o 
   6 -13   8       52.05       50.31      5.24 o 
   7 -13   8        0.81        0.97      3.07 o 
   8 -13   8       95.66       88.10      7.90 o 
   9 -13   8        0.06       -3.09      3.89 o 
  10 -13   8       84.90       89.63     15.89 o 
  -7 -12   8       52.37       51.56      7.78 o 
  -6 -12   8       82.05       74.48      8.39 o 
  -5 -12   8      104.60      116.64      8.29 o 
  -4 -12   8       19.90       14.61      3.84 o 
  -3 -12   8       49.47       57.14      8.32 o 
  -2 -12   8       19.60       21.17      4.65 o 
  -1 -12   8       21.06       11.03      3.62 o 
   0 -12   8      363.26      339.18     12.09 o 
   1 -12   8        3.20       -0.76      1.98 o 
   2 -12   8       42.81       38.70      3.59 o 
   3 -12   8      911.40      900.92     15.90 o 
   4 -12   8      132.61      131.05     10.64 o 
   5 -12   8      190.98      203.55      6.95 o 
   6 -12   8       49.09       45.67      4.42 o 
   7 -12   8      290.83      293.02     11.22 o 
   8 -12   8       38.05       24.81      5.28 o 
   9 -12   8       29.46       31.42     11.30 o 
  10 -12   8       53.62       38.06      6.43 o 
  -8 -11   8      106.68      106.33      9.17 o 
  -7 -11   8       10.53        7.53      4.85 o 
  -6 -11   8       72.80       62.29      6.42 o 
  -5 -11   8       86.15       82.84      6.77 o 
  -4 -11   8        1.34        1.75      2.74 o 
  -3 -11   8      260.29      247.67      8.50 o 
  -2 -11   8      103.19      119.06      5.93 o 
  -1 -11   8      540.13      555.42     11.37 o 
   0 -11   8        4.17        4.38      2.07 o 
   1 -11   8      666.40      646.16     11.58 o 
   2 -11   8      121.85      120.48      4.93 o 
   3 -11   8      189.14      200.48      5.76 o 
   4 -11   8        0.21        0.52      1.97 o 
   5 -11   8      907.43      919.09     15.83 o 
   6 -11   8       66.40       64.06      8.62 o 
   7 -11   8      221.51      224.37     12.05 o 
   8 -11   8       22.00       20.54      4.32 o 
   9 -11   8      132.11      125.44      8.50 o 
  10 -11   8        5.42        3.72      5.58 o 
  11 -11   8      106.88      100.62      8.28 o 
  -9 -10   8        2.38       -1.21      6.81 o 
  -8 -10   8       15.07       13.76      4.52 o 
  -7 -10   8       59.38       52.20      8.24 o 
  -6 -10   8      208.53      203.23     11.21 o 
  -5 -10   8       35.98       32.23      4.77 o 
  -4 -10   8      104.47      113.12      5.11 o 
  -3 -10   8        9.64       11.37      2.51 o 
  -2 -10   8      444.76      467.09      9.82 o 
  -1 -10   8      308.82      300.48     11.47 o 
   0 -10   8      290.78      280.63      6.71 o 
   1 -10   8      437.30      395.12      7.22 o 
   2 -10   8      511.91      529.07      8.16 o 
   3 -10   8      595.05      583.68     14.46 o 
   4 -10   8       90.49      101.96      4.71 o 
   5 -10   8      718.58      704.68     12.82 o 
   6 -10   8      114.73      120.33      5.70 o 
   7 -10   8      472.30      485.22     13.92 o 
   8 -10   8       13.65       14.37      3.78 o 
   9 -10   8      118.31       97.96     19.63 o 
  10 -10   8        4.21        4.15      3.87 o 
  11 -10   8      295.18      325.29     22.70 o 
  -9  -9   8       38.27       26.88      6.99 o 
  -8  -9   8      129.26      105.89     10.24 o 
  -7  -9   8        5.38        3.73      4.33 o 
  -6  -9   8       81.29       87.58      6.06 o 
  -5  -9   8       19.74       23.23      3.84 o 
  -4  -9   8      115.29      122.02      5.55 o 
  -3  -9   8      151.77      138.99      5.68 o 
  -2  -9   8      132.57      122.43      5.25 o 
  -1  -9   8      128.80      136.24      5.45 o 
   0  -9   8      392.76      390.07      6.49 o 
   1  -9   8      331.67      289.91      5.19 o 
   2  -9   8      738.92      747.74      8.88 o 
   3  -9   8      109.41      101.05      3.41 o 
   4  -9   8      530.84      518.79      9.91 o 
   5  -9   8      353.73      367.03      8.55 o 
   6  -9   8      525.45      508.68     11.46 o 
   7  -9   8      280.31      291.16     11.02 o 
   8  -9   8      560.69      623.08     16.29 o 
   9  -9   8      400.81      400.65     24.94 o 
  10  -9   8      248.64      239.75     25.64 o 
  11  -9   8       60.42       62.25     11.64 o 
 -10  -8   8       36.56       33.61      9.47 o 
  -9  -8   8      585.91      579.07     21.88 o 
  -8  -8   8      120.16       97.14      9.22 o 
  -7  -8   8      386.88      385.28     16.45 o 
  -6  -8   8      103.15       93.31      6.74 o 
  -5  -8   8      186.99      192.23      5.69 o 
  -4  -8   8       10.70       10.44      2.78 o 
  -3  -8   8      536.89      558.82     12.70 o 
  -2  -8   8      547.63      527.16     10.46 o 
  -1  -8   8        5.63       12.23      1.44 o 
   0  -8   8      321.76      295.81      4.64 o 
   1  -8   8       41.57       37.69      1.63 o 
   2  -8   8      524.06      572.56      7.42 o 
   3  -8   8      406.03      393.02      6.55 o 
   4  -8   8      850.60      886.39     12.81 o 
   5  -8   8       38.14       26.10      2.67 o 
   6  -8   8      911.58      918.93     19.80 o 
   7  -8   8       13.13       17.37      3.46 o 
   8  -8   8      372.47      385.07     11.87 o 
   9  -8   8       85.65       83.82      7.39 o 
  10  -8   8      403.31      432.40     24.68 o 
  11  -8   8       14.30       13.86      7.53 o 
 -11  -7   8      343.95      342.19     20.86 o 
 -10  -7   8       13.54       13.03      5.52 o 
  -9  -7   8      553.16      554.75     20.46 o 
  -8  -7   8      215.46      221.95     12.12 o 
  -7  -7   8      466.36      468.94     17.58 o 
  -6  -7   8       11.93        8.61      2.55 o 
  -5  -7   8      315.21      323.40      6.99 o 
  -4  -7   8      142.02      129.12      7.15 o 
  -3  -7   8     1822.56     1871.58     23.17 o 
  -2  -7   8        4.15        4.11      1.23 o 
  -1  -7   8     1504.20     1538.21     14.43 o 
   0  -7   8      357.81      346.84      4.41 o 
   1  -7   8      162.52      152.21      2.83 o 
   2  -7   8      160.23      152.91      2.91 o 
   3  -7   8       31.96       27.48      2.55 o 
   4  -7   8      298.10      318.88      6.32 o 
   5  -7   8       68.78       61.51      3.37 o 
   6  -7   8      402.00      376.38     10.91 o 
   7  -7   8       96.74       78.32      5.29 o 
   8  -7   8      790.15      815.08     19.43 o 
   9  -7   8        1.92        1.19      2.84 o 
  10  -7   8       77.87       78.33     11.64 o 
  11  -7   8        7.88        8.84      7.53 o 
 -11  -6   8       97.91      112.55      9.71 o 
 -10  -6   8       12.85        6.73      4.75 o 
  -9  -6   8      383.74      415.71     16.58 o 
  -8  -6   8      187.08      198.32     11.03 o 
  -7  -6   8      984.18      968.20     26.60 o 
  -6  -6   8      144.37      154.56      9.15 o 
  -5  -6   8      513.14      513.61     11.69 o 
  -4  -6   8      359.12      340.26      7.34 o 
  -3  -6   8      152.73      146.24      3.68 o 
  -2  -6   8      636.33      660.01     10.96 o 
  -1  -6   8     2247.16     2232.55     18.36 o 
   0  -6   8      165.22      177.43      2.87 o 
   1  -6   8     1268.57     1291.14     10.78 o 
   2  -6   8        9.88        8.28      0.86 o 
   3  -6   8       12.64       11.21      1.27 o 
   4  -6   8       46.02       44.60      2.67 o 
   5  -6   8        2.84        3.73      1.58 o 
   6  -6   8        4.10        1.59      2.08 o 
   7  -6   8       39.89       35.49      4.33 o 
   8  -6   8      603.47      617.43     15.53 o 
   9  -6   8       53.29       49.16      5.73 o 
  10  -6   8      228.37      215.77     16.76 o 
  11  -6   8       51.09       24.82      9.32 o 
 -12  -5   8      368.56      386.28     19.90 o 
 -11  -5   8        8.60       -0.19      3.88 o 
 -10  -5   8       69.51       62.61      6.99 o 
  -9  -5   8       17.56       14.36      4.41 o 
  -8  -5   8       36.92       39.31      7.36 o 
  -7  -5   8      536.95      551.92     17.58 o 
  -6  -5   8      448.51      472.43     22.29 o 
  -5  -5   8      564.32      576.01     12.02 o 
  -4  -5   8     1175.19     1160.71     15.22 o 
  -3  -5   8        3.92        3.26      0.90 o 
  -2  -5   8      946.92      937.55      9.83 o 
  -1  -5   8     1086.81     1080.60      9.86 o 
   0  -5   8      212.78      206.14      2.93 o 
   1  -5   8      558.29      554.65      7.35 o 
   2  -5   8        7.75        6.75      0.81 o 
   3  -5   8      160.77      151.95      3.17 o 
   4  -5   8       22.99       20.38      2.00 o 
   5  -5   8      144.38      138.39      4.53 o 
   6  -5   8      274.28      250.30      9.22 o 
   7  -5   8       65.66       82.97      5.30 o 
   8  -5   8      183.26      173.66      7.63 o 
   9  -5   8      253.18      257.22     27.70 o 
  10  -5   8      227.35      209.39     16.81 o 
  11  -5   8       33.51       32.21      9.27 o 
 -12  -4   8       56.00       71.46     19.92 o 
 -11  -4   8       13.83        9.67      4.29 o 
 -10  -4   8      373.73      386.67     14.88 o 
  -9  -4   8       41.40       32.01     10.91 o 
  -8  -4   8      492.25      496.83     16.34 o 
  -7  -4   8       54.87       57.35      8.81 o 
  -6  -4   8       87.29       83.86      4.74 o 
  -5  -4   8      135.86      130.77      7.48 o 
  -4  -4   8       62.12       52.24      2.60 o 
  -3  -4   8      130.80      104.80      2.56 o 
  -2  -4   8     2218.74     2239.45     21.63 o 
  -1  -4   8      388.98      385.92      3.94 o 
   0  -4   8     1449.59     1391.24     10.54 o 
   1  -4   8      351.56      380.62      3.94 o 
   2  -4   8       11.26       12.26      1.06 o 
   3  -4   8     1734.93     1804.75     16.83 o 
   4  -4   8       90.43       91.26      3.43 o 
   5  -4   8      280.30      283.76      7.25 o 
   6  -4   8      279.20      252.96     14.17 o 
   7  -4   8      474.78      449.83     10.66 o 
   8  -4   8       44.45       42.35      6.97 o 
   9  -4   8      187.08      172.75     14.80 o 
  10  -4   8       28.16       20.09      7.77 o 
  11  -4   8      309.73      310.71     21.39 o 
 -13  -3   8       17.31       11.11      5.17 o 
 -12  -3   8       85.04       82.87     11.74 o 
 -11  -3   8        8.17       14.85      4.26 o 
 -10  -3   8       91.14       88.44      6.99 o 
  -9  -3   8       41.91       36.78      4.86 o 
  -8  -3   8      365.87      357.44     12.96 o 
  -7  -3   8       42.73       41.05      3.83 o 
  -6  -3   8     1359.22     1403.02     26.20 o 
  -5  -3   8       44.76       46.94      3.70 o 
  -4  -3   8     1405.12     1441.64     18.03 o 
  -3  -3   8      305.06      296.70      4.86 o 
  -2  -3   8     2382.76     2476.25     19.55 o 
  -1  -3   8       17.42        9.93      0.93 o 
   0  -3   8     2960.29     3026.15     20.20 o 
   1  -3   8       36.52       27.32      1.05 o 
   2  -3   8     1585.32     1599.46     13.03 o 
   3  -3   8      136.97      138.22      3.41 o 
   4  -3   8      190.12      198.53      4.83 o 
   5  -3   8       27.42       18.40      1.97 o 
   6  -3   8      215.27      207.54     11.48 o 
   7  -3   8      200.04      210.55     13.14 o 
   8  -3   8      143.58      121.00      9.39 o 
   9  -3   8       89.82       92.84      9.13 o 
  10  -3   8        5.17        2.12      5.84 o 
  11  -3   8       61.55       70.51     12.12 o 
 -13  -2   8       74.44       71.33      6.71 o 
 -12  -2   8        2.83        3.62      3.30 o 
 -11  -2   8       90.94       91.20      6.30 o 
 -10  -2   8       83.97       88.79      6.61 o 
  -9  -2   8      152.46      140.02      7.85 o 
  -8  -2   8      560.81      562.33     13.97 o 
  -7  -2   8      378.85      391.73     12.35 o 
  -6  -2   8      444.29      429.12     11.26 o 
  -5  -2   8     1223.77     1225.16     23.39 o 
  -4  -2   8     1075.07     1113.61     11.38 o 
  -3  -2   8      183.46      196.78      3.25 o 
  -2  -2   8     2215.32     2270.14     19.04 o 
  -1  -2   8      343.37      314.27      3.33 o 
   0  -2   8     1666.41     1682.57     12.09 o 
   1  -2   8      198.62      219.32      2.78 o 
   2  -2   8     3285.20     3339.97     28.63 o 
   3  -2   8      247.78      228.51      4.05 o 
   4  -2   8       24.49       21.19      2.36 o 
   5  -2   8       45.94       36.88      3.59 o 
   6  -2   8      338.37      365.82     11.30 o 
   7  -2   8      229.66      227.17      8.74 o 
   8  -2   8      287.44      301.16     10.46 o 
   9  -2   8       37.13       32.92      4.66 o 
  10  -2   8       80.56       71.71     11.83 o 
 -13  -1   8      227.17      263.32     18.29 o 
 -12  -1   8       80.65       89.80      8.82 o 
 -11  -1   8      427.60      483.34     13.96 o 
 -10  -1   8        4.07        2.65      2.63 o 
  -9  -1   8       67.98       64.69      7.20 o 
  -8  -1   8       37.72       45.12      4.81 o 
  -7  -1   8      793.95      865.93     18.71 o 
  -6  -1   8        4.51        7.71      3.74 o 
  -5  -1   8      425.64      412.05      8.93 o 
  -4  -1   8       21.78       16.07      1.22 o 
  -3  -1   8      648.79      630.68      6.57 o 
  -2  -1   8      556.48      563.38      5.38 o 
  -1  -1   8      304.21      273.44      3.11 o 
   0  -1   8      281.61      306.01      3.38 o 
   1  -1   8      623.16      645.38      5.79 o 
   2  -1   8     2840.13     2960.86     25.26 o 
   3  -1   8      806.25      820.98      9.62 o 
   4  -1   8     1961.34     2002.81     23.61 o 
   5  -1   8       97.99      110.05      4.54 o 
   6  -1   8      488.41      494.01     13.87 o 
   7  -1   8      136.94      123.74      6.81 o 
   8  -1   8      179.80      184.99     12.57 o 
   9  -1   8        1.22       -0.69      3.74 o 
  10  -1   8       66.17       56.12      6.58 o 
 -13   0   8       47.78       26.72     10.21 o 
 -12   0   8      192.34      182.50      7.44 o 
 -11   0   8      343.43      357.47     10.73 o 
 -10   0   8      113.98      120.45      7.49 o 
  -9   0   8      328.13      320.76     10.71 o 
  -8   0   8      121.83      118.20      6.47 o 
  -7   0   8      510.26      561.84     14.51 o 
  -6   0   8       30.20       39.09      2.96 o 
  -5   0   8      557.80      590.85      7.37 o 
  -4   0   8      126.76      127.44      2.91 o 
  -3   0   8     2470.26     2474.09     18.96 o 
  -2   0   8        1.75       -0.04      0.58 o 
  -1   0   8     1357.28     1397.64     10.33 o 
   0   0   8       56.52       62.67      1.67 o 
   1   0   8      300.34      311.72      3.89 o 
   2   0   8        9.98        5.83      1.45 o 
   3   0   8      683.90      685.68     10.80 o 
   4   0   8        2.25        3.23      1.75 o 
   5   0   8      679.83      678.37     12.40 o 
   6   0   8      435.44      424.49     10.84 o 
   7   0   8       79.82       86.42      6.15 o 
   8   0   8        3.59        7.71      3.83 o 
   9   0   8       88.61      100.22      8.10 o 
  10   0   8      119.87      122.45     14.99 o 
 -13   1   8       17.72       11.95      7.19 o 
 -12   1   8      374.29      383.62     11.10 o 
 -11   1   8       44.02       49.78      4.57 o 
 -10   1   8       96.15      104.66     13.01 o 
  -9   1   8        6.30        2.24      2.43 o 
  -8   1   8     1297.91     1294.36     23.86 o 
  -7   1   8      889.74      925.32     18.46 o 
  -6   1   8     1315.73     1340.66     19.17 o 
  -5   1   8      744.35      811.52      9.36 o 
  -4   1   8     1261.39     1320.25     12.79 o 
  -3   1   8      759.03      720.68      7.43 o 
  -2   1   8      249.38      278.73      3.78 o 
  -1   1   8       34.74       31.17      1.82 o 
   0   1   8        7.51        5.49      0.87 o 
   1   1   8      636.86      660.52      6.74 o 
   2   1   8      127.27      127.00      4.59 o 
   3   1   8      104.46      112.41      3.97 o 
   4   1   8        0.11       -0.48      1.68 o 
   5   1   8        6.96        5.37      2.19 o 
   6   1   8      166.00      169.69      8.02 o 
   7   1   8       39.78       35.69      5.36 o 
   8   1   8       92.37       78.82      7.38 o 
   9   1   8       92.33       88.13      8.17 o 
 -13   2   8        4.86        2.19      2.96 o 
 -12   2   8      179.09      200.44     15.59 o 
 -11   2   8       83.97       74.09      5.48 o 
 -10   2   8      243.45      248.18     16.58 o 
  -9   2   8        9.18        5.51      2.85 o 
  -8   2   8      143.25      144.84      6.80 o 
  -7   2   8      654.25      655.37     13.00 o 
  -6   2   8      715.43      737.82     10.88 o 
  -5   2   8      101.25       88.66      2.78 o 
  -4   2   8     1029.10     1007.67     10.46 o 
  -3   2   8      704.39      720.04      8.22 o 
  -2   2   8       25.15       19.14      1.52 o 
  -1   2   8       67.65       73.00      2.11 o 
   0   2   8       94.17       95.10      2.45 o 
   1   2   8      411.00      397.33      5.41 o 
   2   2   8      134.64      129.78      4.22 o 
   3   2   8      633.72      595.77     13.22 o 
   4   2   8       11.28        9.45      2.62 o 
   5   2   8      827.37      805.12     36.68 o 
   6   2   8        7.14        8.57      3.26 o 
   7   2   8       63.99       67.20      7.34 o 
   8   2   8        1.03        2.09      4.20 o 
 -13   3   8       17.43       10.31      5.36 o 
 -12   3   8       75.30       72.71      5.03 o 
 -11   3   8        9.84       10.86      3.32 o 
 -10   3   8      152.06      146.05      7.41 o 
  -9   3   8       26.22       30.75      4.09 o 
  -8   3   8      496.81      495.50     13.07 o 
  -7   3   8      126.05      119.44      5.49 o 
  -6   3   8       23.08       27.17      2.20 o 
  -5   3   8       88.47       82.18      2.89 o 
  -4   3   8     2280.66     2303.23     22.73 o 
  -3   3   8      104.31       97.09      2.94 o 
  -2   3   8      148.70      165.75      3.81 o 
  -1   3   8        3.94        1.26      0.95 o 
   0   3   8      325.38      347.50      5.13 o 
   1   3   8       25.64       33.62      3.77 o 
   2   3   8      544.70      522.23     12.77 o 
   3   3   8       75.62       65.44      4.42 o 
   4   3   8      148.68      160.30      8.52 o 
   5   3   8      218.09      202.89     11.06 o 
   6   3   8      136.32      134.23      8.93 o 
   7   3   8      190.15      187.16     10.87 o 
   8   3   8        1.75        1.91      4.47 o 
 -13   4   8       45.11       34.87      6.47 o 
 -12   4   8        4.29        3.93      8.98 o 
 -11   4   8       11.35        7.90      3.09 o 
 -10   4   8      258.63      245.46     17.03 o 
  -9   4   8      159.93      161.12      9.26 o 
  -8   4   8      388.99      410.33     13.82 o 
  -7   4   8      382.08      378.62      7.82 o 
  -6   4   8      829.97      857.81     12.33 o 
  -5   4   8      144.45      151.75      5.85 o 
  -4   4   8     1916.95     1927.03     19.75 o 
  -3   4   8      254.24      256.40      4.99 o 
  -2   4   8      892.43      856.21      9.86 o 
  -1   4   8       67.63       75.80      4.60 o 
   0   4   8      141.05      165.36      5.60 o 
   1   4   8      179.00      167.73      5.71 o 
   2   4   8       16.60       16.45      2.49 o 
   3   4   8       20.08       21.36      8.93 o 
   4   4   8      163.93      161.15      7.58 o 
   5   4   8      103.60       96.06      8.25 o 
   6   4   8      100.00      108.37      7.15 o 
   7   4   8      199.93      202.44     11.50 o 
 -13   5   8      257.85      241.07     15.31 o 
 -12   5   8        2.89        9.56      5.29 o 
 -11   5   8       12.92       11.99      4.92 o 
 -10   5   8       58.26       58.14      5.13 o 
  -9   5   8      226.40      222.78     13.09 o 
  -8   5   8       59.58       49.78      5.72 o 
  -7   5   8      348.52      339.58     12.41 o 
  -6   5   8      138.53      142.92      5.00 o 
  -5   5   8      829.41      830.62     12.46 o 
  -4   5   8       85.92       80.81      3.32 o 
  -3   5   8      216.79      215.95      5.04 o 
  -2   5   8      590.02      575.96      9.19 o 
  -1   5   8      110.94      107.24      6.03 o 
   0   5   8     1449.80     1417.77     19.51 o 
   1   5   8      516.18      520.78     11.16 o 
   2   5   8       84.12       72.20      7.40 o 
   3   5   8      371.24      374.74     13.28 o 
   4   5   8       39.94       45.22      5.73 o 
   5   5   8       17.51       13.04      4.59 o 
   6   5   8       50.81       51.11      9.20 o 
 -12   6   8       40.70       38.01      8.31 o 
 -11   6   8       62.82       65.83      8.39 o 
 -10   6   8       25.01       11.43      5.23 o 
  -9   6   8       85.78       90.06      7.98 o 
  -8   6   8      188.38      185.78      6.05 o 
  -7   6   8      132.45      121.90      6.63 o 
  -6   6   8       45.18       35.18      2.97 o 
  -5   6   8      442.14      434.71      7.87 o 
  -4   6   8       62.43       62.90      3.59 o 
  -3   6   8      895.50      887.22     12.31 o 
  -2   6   8       51.66       51.56      2.84 o 
  -1   6   8      335.70      347.23      7.18 o 
   0   6   8        8.52       10.10      2.64 o 
   1   6   8      160.45      161.72      6.59 o 
   2   6   8      118.26      114.08      9.10 o 
   3   6   8      516.64      552.93     17.22 o 
   4   6   8      217.17      226.41     11.04 o 
   5   6   8      370.49      369.02     14.69 o 
 -12   7   8       74.58       62.05     10.48 o 
 -11   7   8        0.39        8.16      6.52 o 
 -10   7   8      475.26      494.93     20.74 o 
  -9   7   8      122.96      128.13      7.61 o 
  -8   7   8       49.37       43.46      4.30 o 
  -7   7   8       65.37       67.38      4.26 o 
  -6   7   8      142.13      133.60      5.42 o 
  -5   7   8      185.56      178.11      5.55 o 
  -4   7   8      271.00      280.39      6.81 o 
  -3   7   8      277.19      273.14      7.07 o 
  -2   7   8        9.46        6.15      1.97 o 
  -1   7   8      493.68      499.70     19.31 o 
   0   7   8       20.46       11.42      3.76 o 
   1   7   8      116.00      115.03      6.67 o 
   2   7   8        4.03        2.75      3.58 o 
   3   7   8       40.63       44.14     13.33 o 
   4   7   8       14.38       17.85      7.00 o 
 -11   8   8       41.67       56.50     11.20 o 
 -10   8   8      240.93      224.45     11.57 o 
  -9   8   8       34.42       28.98      4.00 o 
  -8   8   8      195.52      197.61     14.29 o 
  -7   8   8       13.78       13.27      3.11 o 
  -6   8   8      147.77      148.85      5.85 o 
  -5   8   8       45.96       40.12      3.42 o 
  -4   8   8       70.44       62.21      7.56 o 
  -3   8   8        2.66        1.12      2.40 o 
  -2   8   8      112.47      104.72      5.38 o 
  -1   8   8       54.67       52.00      6.37 o 
   0   8   8      249.69      243.25     10.49 o 
   1   8   8      203.20      194.57     14.39 o 
   2   8   8       14.80       14.72      4.59 o 
   3   8   8       18.81       17.97      5.51 o 
 -10   9   8       37.25       30.79      4.73 o 
  -9   9   8       37.12       38.70      6.47 o 
  -8   9   8       90.34       83.41      6.42 o 
  -7   9   8       13.66       10.94      3.54 o 
  -6   9   8      132.85      123.08      7.71 o 
  -5   9   8       12.18        5.23      3.02 o 
  -4   9   8       14.98       15.63      3.23 o 
  -3   9   8      112.50      116.68      6.06 o 
  -2   9   8       16.25       12.29      4.97 o 
  -1   9   8       12.37       11.83      4.02 o 
   0   9   8      210.85      217.44     10.22 o 
   1   9   8       56.27       45.30      9.22 o 
  -8  10   8        9.96        7.52      5.60 o 
  -7  10   8       19.91       25.73      4.18 o 
  -6  10   8      106.44      117.19      9.26 o 
  -5  10   8        0.68       -2.94      3.24 o 
  -4  10   8       42.06       44.31      6.10 o 
  -3  10   8       12.01       18.61      5.98 o 
  -2  10   8      134.04      129.76     12.56 o 
  -1  10   8        5.58        7.29      5.99 o 
   1 -16   9       51.98       43.95      9.08 o 
   2 -16   9       51.22       61.91      9.03 o 
   3 -16   9      163.60      172.30     14.20 o 
   4 -16   9       73.99       82.87     11.59 o 
   5 -16   9      127.32      108.91      8.46 o 
  -2 -15   9       38.20       42.26     10.82 o 
  -1 -15   9       16.26       12.81      4.91 o 
   0 -15   9       78.59       82.19     11.16 o 
   1 -15   9        1.73        2.13      3.28 o 
   2 -15   9      374.40      386.13     12.25 o 
   3 -15   9       19.39       12.66      5.57 o 
   4 -15   9       75.63       77.75      6.31 o 
   5 -15   9       33.23       33.42      6.19 o 
   6 -15   9       49.33       44.49      6.24 o 
   7 -15   9       14.51       14.75      5.03 o 
  -4 -14   9       47.16       39.78      6.86 o 
  -3 -14   9      208.03      217.90     11.82 o 
  -2 -14   9       41.08       31.25      5.31 o 
  -1 -14   9      418.70      448.12     13.98 o 
   0 -14   9       20.04       16.10      4.20 o 
   1 -14   9      407.12      426.72     12.78 o 
   2 -14   9       79.07       81.48     10.05 o 
   3 -14   9        9.38       14.05      3.72 o 
   4 -14   9       51.67       55.44      5.83 o 
   5 -14   9       80.13       77.35      6.45 o 
   6 -14   9       76.20       75.99      7.09 o 
   7 -14   9        1.38        0.58      3.88 o 
   8 -14   9      139.60      134.16     11.49 o 
  -5 -13   9       23.52       22.77      5.31 o 
  -4 -13   9       13.74       10.50      3.89 o 
  -3 -13   9      162.86      166.66      8.94 o 
  -2 -13   9      123.41      122.00     15.57 o 
  -1 -13   9       34.86       31.62      6.91 o 
   0 -13   9       22.10       16.91      3.31 o 
   1 -13   9      421.31      413.25     12.33 o 
   2 -13   9       17.51       14.27      3.54 o 
   3 -13   9      153.66      137.10      5.66 o 
   4 -13   9      101.46       81.16      5.72 o 
   5 -13   9        2.14       -0.95      2.75 o 
   6 -13   9       31.91       33.37      6.06 o 
   7 -13   9       32.13       27.44      4.99 o 
   8 -13   9      109.68      106.74      9.18 o 
   9 -13   9        1.59        1.13      4.78 o 
  -7 -12   9       16.09       16.51      6.95 o 
  -6 -12   9        3.41       -1.01      4.62 o 
  -5 -12   9      133.14      126.23     11.30 o 
  -4 -12   9        9.18        4.93      3.40 o 
  -3 -12   9      197.96      204.00      8.26 o 
  -2 -12   9       16.24       10.46      3.61 o 
  -1 -12   9      840.91      861.09     19.68 o 
   0 -12   9      180.94      167.04      6.19 o 
   1 -12   9      303.45      310.99      8.33 o 
   2 -12   9        0.10        1.86      2.11 o 
   3 -12   9      619.10      660.54     12.87 o 
   4 -12   9       61.09       58.53      4.76 o 
   5 -12   9      245.12      240.68      8.64 o 
   6 -12   9        6.72        4.34      2.85 o 
   7 -12   9        6.26        3.59      3.03 o 
   8 -12   9        0.98        1.44      3.90 o 
   9 -12   9       39.35       42.95      6.49 o 
  10 -12   9       85.93       81.48      8.14 o 
  -8 -11   9      188.56      201.59     11.84 o 
  -7 -11   9        3.34        3.16      4.54 o 
  -6 -11   9       64.04       59.33      6.30 o 
  -5 -11   9        2.45        3.20      3.50 o 
  -4 -11   9       87.40       91.16      5.06 o 
  -3 -11   9       25.24       15.96      6.03 o 
  -2 -11   9       64.23       63.20      4.70 o 
  -1 -11   9      444.04      424.82      9.51 o 
   0 -11   9      110.80      117.31      5.10 o 
   1 -11   9      714.26      718.71     11.75 o 
   2 -11   9      126.09      135.50      5.23 o 
   3 -11   9      728.33      723.93     12.53 o 
   4 -11   9        6.16        3.49      2.18 o 
   5 -11   9      742.97      749.79     19.75 o 
   6 -11   9       37.53       41.03      4.16 o 
   7 -11   9      209.65      220.13     14.51 o 
   8 -11   9       18.19       23.68      8.33 o 
   9 -11   9      219.12      220.55     18.57 o 
  10 -11   9        6.42        4.83      4.30 o 
  -9 -10   9       39.67       26.03      9.80 o 
  -8 -10   9      121.83      149.80      8.70 o 
  -7 -10   9        1.39       -1.75      3.31 o 
  -6 -10   9      328.48      317.51     18.48 o 
  -5 -10   9       30.27       28.61      7.62 o 
  -4 -10   9      115.18      119.64      5.96 o 
  -3 -10   9       62.48       50.82      3.76 o 
  -2 -10   9      111.38      129.58      5.19 o 
  -1 -10   9      220.30      202.15      5.17 o 
   0 -10   9      138.24      157.49      5.44 o 
   1 -10   9      107.89       96.01      3.88 o 
   2 -10   9      361.31      356.30      6.80 o 
   3 -10   9      606.75      629.67     10.35 o 
   4 -10   9      335.65      337.58      7.59 o 
   5 -10   9      390.03      390.56     10.06 o 
   6 -10   9      417.81      432.27     10.97 o 
   7 -10   9      448.09      449.01     13.60 o 
   8 -10   9       17.44       12.76      4.15 o 
   9 -10   9      273.39      279.07     20.98 o 
  10 -10   9       11.14        8.40      4.66 o 
  11 -10   9      190.98      179.52     10.51 o 
  -9  -9   9      269.20      283.71     20.28 o 
  -8  -9   9      198.35      194.64     13.25 o 
  -7  -9   9        4.66        2.96      3.26 o 
  -6  -9   9      105.04       97.04      8.50 o 
  -5  -9   9      121.74      134.19      7.06 o 
  -4  -9   9      945.43      948.93     17.49 o 
  -3  -9   9       24.05       17.32      2.85 o 
  -2  -9   9      558.87      560.08     11.91 o 
  -1  -9   9       90.77       82.69      4.82 o 
   0  -9   9      114.96      145.63      3.60 o 
   1  -9   9        3.30        4.87      1.49 o 
   2  -9   9      188.38      227.99      4.81 o 
   3  -9   9      461.70      429.09      7.41 o 
   4  -9   9      800.51      814.42     12.85 o 
   5  -9   9       55.94       49.70      3.64 o 
   6  -9   9      805.39      763.92     19.74 o 
   7  -9   9      204.36      190.26      9.12 o 
   8  -9   9      248.66      222.10     12.17 o 
   9  -9   9       16.16       24.91      4.89 o 
  10  -9   9      199.75      210.61     22.02 o 
  11  -9   9       37.56       36.53      6.04 o 
 -10  -8   9       30.84       11.73      7.53 o 
  -9  -8   9      185.35      190.24     27.84 o 
  -8  -8   9        0.34        4.90      4.44 o 
  -7  -8   9      236.22      239.64     12.96 o 
  -6  -8   9       14.59       19.85      2.76 o 
  -5  -8   9      486.50      491.97      8.83 o 
  -4  -8   9        1.62        0.38      1.73 o 
  -3  -8   9      720.84      728.34     13.27 o 
  -2  -8   9     1013.03     1008.45     16.66 o 
  -1  -8   9      162.23      158.46      4.32 o 
   0  -8   9      452.04      463.88      6.89 o 
   1  -8   9      198.42      194.06      4.03 o 
   2  -8   9      107.22      142.12      3.21 o 
   3  -8   9       87.11       87.35      4.55 o 
   4  -8   9      115.28      120.28      4.73 o 
   5  -8   9       86.20       77.75      4.14 o 
   6  -8   9      971.69      891.51     16.84 o 
   7  -8   9      348.83      356.53     11.48 o 
   8  -8   9      448.08      467.59     17.90 o 
   9  -8   9        3.33        1.41      3.51 o 
  10  -8   9      152.82      163.80      9.53 o 
  11  -8   9        7.23       18.54      8.69 o 
 -11  -7   9      263.70      251.45     17.82 o 
 -10  -7   9       27.95       27.68      8.55 o 
  -9  -7   9      292.90      292.36     14.60 o 
  -8  -7   9      180.78      185.21     11.48 o 
  -7  -7   9      616.48      588.00     20.38 o 
  -6  -7   9        6.73        4.69      2.35 o 
  -5  -7   9      320.97      319.70      7.12 o 
  -4  -7   9      233.14      229.15      6.32 o 
  -3  -7   9      835.68      825.35     11.21 o 
  -2  -7   9       12.70       11.62      1.62 o 
  -1  -7   9      917.68      922.90     11.91 o 
   0  -7   9       31.85       30.28      1.75 o 
   1  -7   9      116.42      120.19      2.56 o 
   2  -7   9       42.54       41.19      1.70 o 
   3  -7   9      147.13      167.63      4.08 o 
   4  -7   9       41.25       21.33      2.48 o 
   5  -7   9       66.88       74.77      3.82 o 
   6  -7   9      157.78      194.11      6.68 o 
   7  -7   9       47.21       40.28      4.42 o 
   8  -7   9      609.83      587.21     25.88 o 
   9  -7   9       47.67       32.11      5.10 o 
  10  -7   9      180.05      178.24      9.67 o 
  11  -7   9        1.12       -3.04      6.71 o 
 -11  -6   9      147.92      146.02     10.82 o 
 -10  -6   9       73.22       64.23     12.60 o 
  -9  -6   9      288.14      284.46     13.66 o 
  -8  -6   9      275.64      264.21     12.70 o 
  -7  -6   9      986.13      982.98     30.74 o 
  -6  -6   9      890.39      900.40     25.10 o 
  -5  -6   9      154.94      149.03      5.90 o 
  -4  -6   9      734.70      736.70     12.80 o 
  -3  -6   9      782.01      777.66     10.76 o 
  -2  -6   9       75.62       80.18      3.84 o 
  -1  -6   9      773.30      742.91      8.48 o 
   0  -6   9       66.22       69.98      1.95 o 
   1  -6   9       16.90       17.44      1.13 o 
   2  -6   9        6.69        9.46      1.00 o 
   3  -6   9      205.87      190.92      4.19 o 
   4  -6   9      133.20      105.24      5.37 o 
   5  -6   9      191.12      214.16      6.90 o 
   6  -6   9      251.98      236.05      8.64 o 
   7  -6   9       73.73       70.94      5.89 o 
   8  -6   9      225.58      249.90     14.62 o 
   9  -6   9       14.13       12.08      3.95 o 
  10  -6   9      322.54      306.66     12.51 o 
  11  -6   9       15.47        9.51      7.77 o 
 -12  -5   9       52.38       67.90      9.27 o 
 -11  -5   9        9.42        5.64      5.24 o 
 -10  -5   9       11.90       21.57      5.21 o 
  -9  -5   9        1.05        1.16      3.54 o 
  -8  -5   9        2.81        3.43      3.39 o 
  -7  -5   9      595.74      612.97     19.32 o 
  -6  -5   9       16.42       10.27      4.20 o 
  -5  -5   9      493.92      499.84      9.79 o 
  -4  -5   9     1409.51     1384.37     18.60 o 
  -3  -5   9     1303.10     1297.75     18.49 o 
  -2  -5   9     1186.17     1181.00     13.95 o 
  -1  -5   9      427.97      456.35      4.91 o 
   0  -5   9       99.57      106.90      1.92 o 
   1  -5   9     1005.33     1014.05      8.62 o 
   2  -5   9       33.32       29.91      1.38 o 
   3  -5   9      494.92      469.96      6.66 o 
   4  -5   9      597.99      553.88      9.87 o 
   5  -5   9      433.45      411.75      8.44 o 
   6  -5   9       15.61       16.41      3.19 o 
   7  -5   9      459.86      465.28     13.16 o 
   8  -5   9       50.38       41.77      5.60 o 
   9  -5   9      111.04      110.25      7.66 o 
  10  -5   9      133.77      132.80      8.96 o 
  11  -5   9        1.34        0.29      6.52 o 
 -12  -4   9       43.51       52.93      7.77 o 
 -11  -4   9        4.82        3.61      5.75 o 
 -10  -4   9        7.82        6.62      4.06 o 
  -9  -4   9       12.28        9.50      5.48 o 
  -8  -4   9      182.92      175.48      9.52 o 
  -7  -4   9       46.23       51.71      7.20 o 
  -6  -4   9      613.12      619.54     16.34 o 
  -5  -4   9      510.50      530.10     10.07 o 
  -4  -4   9      976.18      946.72     14.87 o 
  -3  -4   9     1704.39     1668.25     19.10 o 
  -2  -4   9     2866.78     2849.81     27.21 o 
  -1  -4   9      422.46      423.55      4.16 o 
   0  -4   9     2027.27     2108.52     15.28 o 
   1  -4   9      164.01      166.29      2.57 o 
   2  -4   9      811.47      852.95      7.77 o 
   3  -4   9       24.56       24.29      1.94 o 
   4  -4   9      254.90      243.26      5.74 o 
   5  -4   9       25.48       28.90      2.83 o 
   6  -4   9      234.13      223.21     11.47 o 
   7  -4   9      495.18      509.34     14.33 o 
   8  -4   9       15.49       13.95      3.53 o 
   9  -4   9       49.60       38.06      5.48 o 
  10  -4   9        0.18       -2.83      3.74 o 
 -12  -3   9      163.10      156.33      9.89 o 
 -11  -3   9       41.57       64.41      6.67 o 
 -10  -3   9       57.64       51.87     10.38 o 
  -9  -3   9       89.53      101.48      8.35 o 
  -8  -3   9      240.66      242.42     10.87 o 
  -7  -3   9      229.36      247.66      8.72 o 
  -6  -3   9      405.30      383.57     10.83 o 
  -5  -3   9      387.55      399.66      8.23 o 
  -4  -3   9     2743.59     2752.35     36.40 o 
  -3  -3   9       49.74       61.45      3.44 o 
  -2  -3   9     1288.14     1234.93     11.48 o 
  -1  -3   9       91.07      101.48      1.86 o 
   0  -3   9     3292.95     3374.17     22.61 o 
   1  -3   9      798.75      804.93      6.55 o 
   2  -3   9      729.81      759.38      7.86 o 
   3  -3   9        0.47        0.23      0.99 o 
   4  -3   9      130.54      135.71      4.44 o 
   5  -3   9       27.21       18.87      2.49 o 
   6  -3   9      578.44      571.19     12.78 o 
   7  -3   9      233.86      241.60      9.26 o 
   8  -3   9       55.79       57.18      5.43 o 
   9  -3   9       35.60       49.67      6.13 o 
  10  -3   9        5.92        1.61      4.09 o 
 -13  -2   9      187.73      195.58     11.11 o 
 -12  -2   9       12.92       11.83      3.91 o 
 -11  -2   9        8.78        9.28      3.55 o 
 -10  -2   9       11.64       10.01      3.78 o 
  -9  -2   9      130.62      131.60      8.26 o 
  -8  -2   9       25.14       26.07      3.69 o 
  -7  -2   9      361.82      368.11     10.94 o 
  -6  -2   9        3.01        4.37      2.38 o 
  -5  -2   9        5.91        4.94      1.63 o 
  -4  -2   9     1104.95     1119.66     16.93 o 
  -3  -2   9      223.09      213.10      3.79 o 
  -2  -2   9     2096.53     2126.44     16.55 o 
  -1  -2   9      371.70      389.23      3.99 o 
   0  -2   9     1880.94     1987.75     13.96 o 
   1  -2   9     1126.01     1140.02      8.96 o 
   2  -2   9     4239.15     4350.92     34.86 o 
   3  -2   9       72.42       64.64      2.54 o 
   4  -2   9      854.28      881.23     12.86 o 
   5  -2   9      197.42      196.84     10.15 o 
   6  -2   9      529.15      546.27     13.67 o 
   7  -2   9       34.34       28.58      4.16 o 
   8  -2   9       45.53       46.48      5.18 o 
   9  -2   9        4.07        8.12      4.25 o 
  10  -2   9       53.54       54.23      9.37 o 
 -13  -1   9      377.01      404.97     15.74 o 
 -12  -1   9      148.67      156.83      8.30 o 
 -11  -1   9       55.44       59.89      5.59 o 
 -10  -1   9       46.72       49.56      5.18 o 
  -9  -1   9      101.39      113.52      6.59 o 
  -8  -1   9       56.04       48.63      4.25 o 
  -7  -1   9      242.01      270.67      9.79 o 
  -6  -1   9       74.93       65.32      4.84 o 
  -5  -1   9      848.55      805.99     14.55 o 
  -4  -1   9      104.29      102.91      3.22 o 
  -3  -1   9      828.85      839.97      8.46 o 
  -2  -1   9       75.71       77.96      1.82 o 
  -1  -1   9      131.66      130.22      2.15 o 
   0  -1   9     1035.86     1052.02      8.60 o 
   1  -1   9     1092.31     1121.11     10.84 o 
   2  -1   9       87.39      107.81      3.81 o 
   3  -1   9     2147.72     2116.00     22.07 o 
   4  -1   9      335.95      350.67      8.16 o 
   5  -1   9      236.45      230.30      6.74 o 
   6  -1   9       19.39       21.33      3.31 o 
   7  -1   9      195.87      203.24      8.94 o 
   8  -1   9       56.22       55.62      6.36 o 
   9  -1   9        1.56       -2.70      3.78 o 
 -13   0   9       94.66      106.10      7.77 o 
 -12   0   9      225.64      230.91      9.80 o 
 -11   0   9       40.89       32.07      4.87 o 
 -10   0   9      555.63      574.93     18.20 o 
  -9   0   9      160.28      190.01     10.87 o 
  -8   0   9     1264.55     1324.28     24.15 o 
  -7   0   9      570.81      651.52     14.57 o 
  -6   0   9      208.72      197.20      7.76 o 
  -5   0   9      293.30      291.81      6.11 o 
  -4   0   9      348.14      421.56      6.28 o 
  -3   0   9      351.65      310.73      4.66 o 
  -2   0   9        3.05        2.57      0.76 o 
  -1   0   9        9.97        7.15      0.88 o 
   0   0   9        3.03        2.97      0.80 o 
   1   0   9      327.95      335.64      4.83 o 
   2   0   9      501.61      505.07      7.84 o 
   3   0   9        3.27        4.42      1.33 o 
   4   0   9      606.17      635.64     12.05 o 
   5   0   9      371.05      375.00      9.66 o 
   6   0   9      127.40      123.48      6.13 o 
   7   0   9      245.48      255.95     14.54 o 
   8   0   9        5.37        8.97      4.42 o 
   9   0   9      188.39      181.21     10.93 o 
 -13   1   9       22.29       13.38      4.30 o 
 -12   1   9      199.09      192.82      9.02 o 
 -11   1   9        1.32        1.61      2.98 o 
 -10   1   9      196.48      206.19      8.57 o 
  -9   1   9       13.48        9.06      3.01 o 
  -8   1   9      313.11      321.22      9.17 o 
  -7   1   9      359.10      313.77      8.81 o 
  -6   1   9      860.59      838.02     13.09 o 
  -5   1   9      375.27      402.51      6.57 o 
  -4   1   9      147.96      165.63      3.71 o 
  -3   1   9      127.92      150.77      3.18 o 
  -2   1   9       59.26       59.17      2.63 o 
  -1   1   9      236.60      225.07      3.49 o 
   0   1   9      146.37      156.72      4.01 o 
   1   1   9      602.22      577.85      7.54 o 
   2   1   9        9.88        6.45      1.55 o 
   3   1   9      560.38      580.25     11.32 o 
   4   1   9      281.36      263.15      7.40 o 
   5   1   9      323.14      318.14     10.60 o 
   6   1   9       75.97       69.71      5.54 o 
   7   1   9      115.13      101.12      8.05 o 
   8   1   9       22.93       18.70      5.30 o 
 -13   2   9       13.56       11.16      4.73 o 
 -12   2   9       97.86       95.41      8.61 o 
 -11   2   9       43.52       42.21      6.02 o 
 -10   2   9      435.49      413.01     12.43 o 
  -9   2   9       42.84       33.25      4.30 o 
  -8   2   9       48.68       50.90      4.38 o 
  -7   2   9       27.98       30.96      3.60 o 
  -6   2   9      288.91      284.91      7.25 o 
  -5   2   9      118.54      117.02      4.14 o 
  -4   2   9      845.88      897.39     10.83 o 
  -3   2   9      172.73      185.40      3.93 o 
  -2   2   9      104.24      129.60      3.93 o 
  -1   2   9        4.83       11.55      1.25 o 
   0   2   9     1614.34     1585.00     14.99 o 
   1   2   9      330.20      321.48      6.04 o 
   2   2   9      159.76      146.67      5.30 o 
   3   2   9       94.30       89.50      4.99 o 
   4   2   9       85.75       83.46      5.13 o 
   5   2   9      187.65      179.53      8.01 o 
   6   2   9       35.74       31.57      4.94 o 
   7   2   9       10.14        2.56      3.50 o 
   8   2   9        1.02        0.62      5.55 o 
 -13   3   9       18.51       19.99      5.75 o 
 -12   3   9       80.18       77.59      6.87 o 
 -11   3   9       83.07       74.85      8.02 o 
 -10   3   9      432.80      441.04     13.19 o 
  -9   3   9      248.70      252.73     12.24 o 
  -8   3   9      626.29      620.75     14.00 o 
  -7   3   9       59.04       50.20      2.83 o 
  -6   3   9      968.84      949.13     12.59 o 
  -5   3   9       90.70       82.82      3.43 o 
  -4   3   9      536.70      530.76     12.73 o 
  -3   3   9        0.40        1.04      1.23 o 
  -2   3   9       99.43      120.47      3.19 o 
  -1   3   9       55.26       45.74      2.18 o 
   0   3   9      390.56      425.24      7.86 o 
   1   3   9        3.78        3.22      1.94 o 
   2   3   9      480.56      490.92     10.57 o 
   3   3   9       99.45       80.36      5.52 o 
   4   3   9      331.19      355.78     21.98 o 
   5   3   9      159.11      163.80      8.05 o 
   6   3   9        1.26        1.20      3.27 o 
   7   3   9       25.20       27.45      5.08 o 
 -13   4   9       51.93       47.47      7.82 o 
 -12   4   9        7.81        1.73      3.25 o 
 -11   4   9       70.12       72.35      6.01 o 
 -10   4   9       19.25       13.99      4.57 o 
  -9   4   9      547.00      585.17     20.97 o 
  -8   4   9      395.16      395.53     12.33 o 
  -7   4   9      252.96      254.52      6.73 o 
  -6   4   9      183.93      171.93      5.08 o 
  -5   4   9      376.21      364.70      7.39 o 
  -4   4   9      245.98      221.69      6.64 o 
  -3   4   9      143.87      135.00      3.92 o 
  -2   4   9      780.62      764.77     19.87 o 
  -1   4   9      331.36      329.23      6.57 o 
   0   4   9      295.46      291.77      6.54 o 
   1   4   9       24.38       36.09      3.32 o 
   2   4   9      119.37      134.45      5.42 o 
   3   4   9       26.50       18.46      4.93 o 
   4   4   9      563.58      540.54     17.02 o 
   5   4   9        9.00        4.24      5.92 o 
   6   4   9      144.84      140.70      9.39 o 
 -12   5   9        2.57        4.44      5.55 o 
 -11   5   9       68.48       53.64      6.54 o 
 -10   5   9       77.44       67.80      6.32 o 
  -9   5   9      197.15      183.68      8.54 o 
  -8   5   9       52.42       52.14      3.53 o 
  -7   5   9      278.01      272.49      7.16 o 
  -6   5   9      308.49      300.01      7.45 o 
  -5   5   9      809.23      799.88     12.19 o 
  -4   5   9      105.84      101.79      4.04 o 
  -3   5   9      480.04      477.93      9.65 o 
  -2   5   9       86.24       86.97      3.42 o 
  -1   5   9      440.82      427.34     11.26 o 
   0   5   9       53.54       46.14      3.63 o 
   1   5   9      481.72      479.03     14.09 o 
   2   5   9      157.19      146.28     18.57 o 
   3   5   9      250.18      258.19     11.22 o 
   4   5   9       44.70       39.40      5.87 o 
   5   5   9        4.25        3.77      4.14 o 
 -12   6   9      338.91      374.60     21.78 o 
 -11   6   9       25.10       27.57      8.64 o 
 -10   6   9      205.60      220.47     13.89 o 
  -9   6   9      102.26       85.55      5.63 o 
  -8   6   9        3.18        1.43      2.10 o 
  -7   6   9       87.20       84.03      4.23 o 
  -6   6   9       56.77       57.93      3.69 o 
  -5   6   9      354.48      370.99     10.18 o 
  -4   6   9        1.50        0.24      1.82 o 
  -3   6   9      591.97      601.62     12.93 o 
  -2   6   9        7.06        7.61      2.55 o 
  -1   6   9      620.43      653.66     12.97 o 
   0   6   9        2.64        0.62      2.63 o 
   1   6   9      165.73      176.26      7.23 o 
   2   6   9       15.21        9.41      3.89 o 
   3   6   9      335.67      334.04     14.34 o 
   4   6   9        9.96       15.39      4.78 o 
 -11   7   9       38.89       42.06     10.24 o 
 -10   7   9      544.19      560.64     18.45 o 
  -9   7   9        1.06       -0.36      2.82 o 
  -8   7   9      103.72       97.99      5.81 o 
  -7   7   9        9.56        4.65      2.74 o 
  -6   7   9       58.98       51.21      3.64 o 
  -5   7   9        3.17        1.81      2.18 o 
  -4   7   9       10.50       12.65      2.53 o 
  -3   7   9       17.80       10.71      2.62 o 
  -2   7   9      120.12      138.74      6.49 o 
  -1   7   9      544.59      589.88     31.51 o 
   0   7   9        9.90       10.70      8.02 o 
   1   7   9      152.39      136.62     12.46 o 
   2   7   9       23.63       15.08      7.24 o 
   3   7   9       98.58      101.96      8.18 o 
 -10   8   9      233.82      245.23      9.59 o 
  -9   8   9       10.65        4.86      3.58 o 
  -8   8   9      228.87      224.73      8.82 o 
  -7   8   9       88.16       81.52      6.29 o 
  -6   8   9       67.46       55.94      4.49 o 
  -5   8   9        0.41        1.48      2.57 o 
  -4   8   9       22.49       21.88      3.37 o 
  -3   8   9       22.67       18.21      3.25 o 
  -2   8   9       31.34       26.75      7.34 o 
  -1   8   9       46.32       49.00      5.53 o 
   0   8   9        7.80        8.47      4.11 o 
   1   8   9      164.88      159.22     13.62 o 
  -9   9   9       31.04       27.72      4.94 o 
  -8   9   9      153.72      146.52     12.04 o 
  -7   9   9        1.48       -1.05      3.04 o 
  -6   9   9      153.46      151.92      9.56 o 
  -5   9   9       29.04       22.93      4.79 o 
  -4   9   9       72.25       81.82      5.61 o 
  -3   9   9        3.94        2.31      5.46 o 
  -2   9   9       76.51       67.66      9.80 o 
  -1   9   9      129.31      138.84     12.36 o 
   1 -16  10        3.17        4.93      6.57 o 
   2 -16  10      128.36      143.72     12.27 o 
   3 -16  10       19.68        5.26      6.42 o 
   4 -16  10       16.58       18.59      8.06 o 
  -2 -15  10        1.36        2.95      4.65 o 
  -1 -15  10      289.39      310.11     13.36 o 
   0 -15  10      113.41       66.88     10.67 o 
   1 -15  10        5.55        8.46      3.67 o 
   2 -15  10       35.94       36.81      4.95 o 
   3 -15  10       50.12       57.61      8.11 o 
   4 -15  10       47.81       48.38      5.44 o 
   5 -15  10        1.31       -5.30      4.52 o 
   6 -15  10      189.47      202.57     12.31 o 
   7 -15  10       12.55       12.31      4.94 o 
  -4 -14  10       44.94       41.27      6.95 o 
  -3 -14  10       82.24       72.55      7.96 o 
  -2 -14  10       84.17       76.13      7.52 o 
  -1 -14  10       51.77       63.48      6.23 o 
   0 -14  10       28.27       19.10      4.12 o 
   1 -14  10      238.88      224.22      9.22 o 
   2 -14  10       36.64       39.84      4.89 o 
   3 -14  10       36.89       44.15      6.74 o 
   4 -14  10       17.83       13.35      3.74 o 
   5 -14  10       35.05       38.36      5.64 o 
   6 -14  10      170.78      188.43     17.43 o 
   7 -14  10        0.31        5.41      4.09 o 
   8 -14  10      245.32      235.51     16.87 o 
  -5 -13  10      105.39      102.71     11.34 o 
  -4 -13  10       42.56       40.24      5.84 o 
  -3 -13  10      434.44      421.42     13.94 o 
  -2 -13  10      122.76      121.55      8.16 o 
  -1 -13  10      320.82      345.07     11.85 o 
   0 -13  10      178.87      181.70      6.66 o 
   1 -13  10      232.24      255.37     15.03 o 
   2 -13  10        0.77       -2.74      2.61 o 
   3 -13  10      261.91      277.52      7.89 o 
   4 -13  10        2.16        5.81      3.10 o 
   5 -13  10       15.57       22.85      4.34 o 
   6 -13  10       21.20       20.13      4.18 o 
   7 -13  10        0.91        0.95      3.30 o 
   8 -13  10      306.42      311.09     13.33 o 
   9 -13  10       14.62       12.72      5.49 o 
  -7 -12  10       49.64       43.97      7.75 o 
  -6 -12  10        8.90       10.39      5.35 o 
  -5 -12  10       32.52       28.29      4.65 o 
  -4 -12  10      205.89      202.92     13.22 o 
  -3 -12  10      339.66      361.07     15.56 o 
  -2 -12  10       46.12       53.91      6.64 o 
  -1 -12  10      507.75      515.79     14.23 o 
   0 -12  10       22.76       21.26      3.09 o 
   1 -12  10      447.59      455.81     12.79 o 
   2 -12  10       14.64       14.60      2.73 o 
   3 -12  10      723.31      737.12     13.98 o 
   4 -12  10        3.73        4.65      2.73 o 
   5 -12  10      410.97      425.96     15.45 o 
   6 -12  10        2.58        4.14      3.00 o 
   7 -12  10       25.93       20.06      4.11 o 
   8 -12  10        1.97       -1.70      3.91 o 
   9 -12  10       13.10       12.35      5.08 o 
  -8 -11  10       42.21       38.94      9.92 o 
  -7 -11  10        0.18       -0.06      4.22 o 
  -6 -11  10        8.04        9.72      4.28 o 
  -5 -11  10        0.81       -2.96      3.28 o 
  -4 -11  10       64.22       74.69      4.85 o 
  -3 -11  10      273.27      273.23      8.70 o 
  -2 -11  10      275.48      278.52      7.83 o 
  -1 -11  10      318.72      326.69     10.55 o 
   0 -11  10      356.82      340.96      8.67 o 
   1 -11  10      149.72      158.06      4.90 o 
   2 -11  10       71.03       63.90      3.65 o 
   3 -11  10      416.60      426.69      9.03 o 
   4 -11  10       87.28       79.49     10.30 o 
   5 -11  10      515.47      500.58     12.26 o 
   6 -11  10       57.07       60.77      4.81 o 
   7 -11  10      653.81      703.34     15.77 o 
   8 -11  10       58.76       61.65     13.79 o 
   9 -11  10      143.36      135.83      9.38 o 
  10 -11  10       18.86       15.63      5.36 o 
  -9 -10  10        0.96        0.00      7.10 o 
  -8 -10  10       98.36      100.25      8.21 o 
  -7 -10  10        2.71        7.16      3.82 o 
  -6 -10  10      362.35      343.14     15.84 o 
  -5 -10  10       81.97       77.05      7.46 o 
  -4 -10  10      422.64      434.60     11.17 o 
  -3 -10  10        3.27        4.32      2.45 o 
  -2 -10  10       67.54       87.44      4.99 o 
  -1 -10  10       11.69        7.55      1.77 o 
   0 -10  10      330.92      367.82      7.87 o 
   1 -10  10      431.64      414.46      6.95 o 
   2 -10  10      696.82      674.68     11.83 o 
   3 -10  10      131.81      120.08      4.55 o 
   4 -10  10      537.17      536.66     12.26 o 
   5 -10  10       56.46       44.48      4.05 o 
   6 -10  10       41.50       33.56      5.02 o 
   7 -10  10      262.83      247.04     11.28 o 
   8 -10  10       94.05      105.95      8.04 o 
   9 -10  10      127.40      131.63      9.02 o 
  10 -10  10      226.60      211.79     17.43 o 
  -9  -9  10       93.02       82.05     12.36 o 
  -8  -9  10       54.59       53.34     12.41 o 
  -7  -9  10       20.68       24.35      4.77 o 
  -6  -9  10       29.65       33.42      4.42 o 
  -5  -9  10      308.60      294.45     16.68 o 
  -4  -9  10      660.59      623.26     13.27 o 
  -3  -9  10      208.32      191.94      8.75 o 
  -2  -9  10      864.95      900.65     16.69 o 
  -1  -9  10      183.74      149.33      6.23 o 
   0  -9  10      167.50      207.09      5.69 o 
   1  -9  10       13.99       10.59      1.46 o 
   2  -9  10      355.76      384.57      8.97 o 
   3  -9  10       50.29       45.39      2.84 o 
   4  -9  10      857.98      805.66     14.38 o 
   5  -9  10       29.20       20.16      3.17 o 
   6  -9  10      405.17      399.63     10.50 o 
   7  -9  10       43.04       36.99      4.90 o 
   8  -9  10        7.57        5.92      3.82 o 
   9  -9  10       15.85       12.25      4.46 o 
  10  -9  10       46.54       47.89      6.57 o 
 -10  -8  10       55.36       49.55     10.33 o 
  -9  -8  10      272.89      267.12     18.57 o 
  -8  -8  10       15.16       12.99      5.44 o 
  -7  -8  10      226.15      232.08     12.16 o 
  -6  -8  10        0.23        1.21      2.44 o 
  -5  -8  10       86.71       86.90      4.13 o 
  -4  -8  10        4.76        1.94      1.69 o 
  -3  -8  10      444.14      443.96      8.72 o 
  -2  -8  10      384.15      366.95      8.95 o 
  -1  -8  10      563.77      526.49      8.77 o 
   0  -8  10      148.58      154.41      3.85 o 
   1  -8  10      433.58      395.37      6.40 o 
   2  -8  10       52.58       74.28      3.01 o 
   3  -8  10       78.88       93.36      3.66 o 
   4  -8  10       21.66       44.17      3.34 o 
   5  -8  10        9.73       11.45      2.68 o 
   6  -8  10      618.44      625.27     22.24 o 
   7  -8  10       51.44       48.67      6.42 o 
   8  -8  10       59.93       56.02      8.21 o 
   9  -8  10       18.50       13.75      5.92 o 
  10  -8  10       92.37       93.03      9.22 o 
 -11  -7  10       76.69       58.14     10.48 o 
 -10  -7  10       67.26       73.31      8.65 o 
  -9  -7  10      336.67      342.84     28.03 o 
  -8  -7  10      321.52      294.79     26.56 o 
  -7  -7  10      254.26      257.04     12.91 o 
  -6  -7  10      156.48      134.84      6.31 o 
  -5  -7  10       98.12       96.25      5.47 o 
  -4  -7  10       17.28       15.80      2.37 o 
  -3  -7  10      445.89      444.58      8.38 o 
  -2  -7  10        4.12        4.18      1.36 o 
  -1  -7  10        3.98        3.30      1.29 o 
   0  -7  10       96.93       89.24      2.66 o 
   1  -7  10      280.89      268.66      4.84 o 
   2  -7  10      553.79      510.44      7.44 o 
   3  -7  10      819.53      788.68     15.88 o 
   4  -7  10      436.55      420.24      8.56 o 
   5  -7  10       26.20       31.52      4.50 o 
   6  -7  10      225.03      255.23      8.04 o 
   7  -7  10        1.58        0.29      2.83 o 
   8  -7  10      277.07      285.14     11.02 o 
   9  -7  10       20.95       15.22      4.62 o 
  10  -7  10       80.09       74.25      7.29 o 
 -11  -6  10       36.51       27.62      7.87 o 
 -10  -6  10        3.79        4.06      4.50 o 
  -9  -6  10      221.19      226.44     14.29 o 
  -8  -6  10        1.74        3.38      3.88 o 
  -7  -6  10      761.59      729.04     26.32 o 
  -6  -6  10      288.58      287.79     10.63 o 
  -5  -6  10      404.87      388.59     10.40 o 
  -4  -6  10      430.24      424.70     13.15 o 
  -3  -6  10      261.43      279.61      5.67 o 
  -2  -6  10       58.91       54.53      2.71 o 
  -1  -6  10      258.31      254.64      4.52 o 
   0  -6  10        0.16        0.48      0.89 o 
   1  -6  10     1404.43     1424.71     14.16 o 
   2  -6  10       64.55       60.90      2.23 o 
   3  -6  10      718.52      719.36     10.43 o 
   4  -6  10        4.54        4.37      1.79 o 
   5  -6  10      860.00      831.59     15.88 o 
   6  -6  10      266.29      256.22      7.95 o 
   7  -6  10       89.81       99.14      6.45 o 
   8  -6  10       14.47       16.05      5.55 o 
   9  -6  10        8.03        7.25      4.04 o 
  10  -6  10      276.18      285.12     32.62 o 
 -12  -5  10       14.03       11.20      6.42 o 
 -11  -5  10       37.68       37.57      8.35 o 
 -10  -5  10       20.95       22.94      5.78 o 
  -9  -5  10        4.29        6.16      3.99 o 
  -8  -5  10      110.06      123.57      8.94 o 
  -7  -5  10      580.07      560.52     18.68 o 
  -6  -5  10      134.38      129.82      8.53 o 
  -5  -5  10     2781.73     2752.16     38.77 o 
  -4  -5  10     1038.53     1010.95     14.87 o 
  -3  -5  10     1100.00     1107.53     14.13 o 
  -2  -5  10     1992.57     1957.15     22.65 o 
  -1  -5  10       20.93       26.28      1.41 o 
   0  -5  10      929.15      930.04      8.17 o 
   1  -5  10       43.08       42.87      1.58 o 
   2  -5  10      301.22      310.97      4.93 o 
   3  -5  10       24.65       35.11      2.05 o 
   4  -5  10       92.53       96.22      4.15 o 
   5  -5  10      754.77      762.58     14.94 o 
   6  -5  10       22.56       17.54      3.20 o 
   7  -5  10      132.17      122.96      7.05 o 
   8  -5  10        8.77        5.04      3.33 o 
   9  -5  10       66.62       66.74     18.64 o 
  10  -5  10        0.48        4.74      7.73 o 
 -12  -4  10       22.91       32.50      6.91 o 
 -11  -4  10       77.80      100.50     17.55 o 
 -10  -4  10      130.18      132.02      9.42 o 
  -9  -4  10      311.86      294.59     13.59 o 
  -8  -4  10      278.32      274.19     12.63 o 
  -7  -4  10      554.92      544.49     26.78 o 
  -6  -4  10      326.96      329.61     10.33 o 
  -5  -4  10      415.71      420.60      9.25 o 
  -4  -4  10      188.88      191.92      5.75 o 
  -3  -4  10      926.78      921.68     12.21 o 
  -2  -4  10     1588.42     1606.72     18.16 o 
  -1  -4  10     1091.38     1115.35      9.76 o 
   0  -4  10     3529.06     3559.19     24.69 o 
   1  -4  10      572.94      570.32      5.74 o 
   2  -4  10      307.35      310.80      4.58 o 
   3  -4  10        9.76        7.42      1.35 o 
   4  -4  10      619.05      635.10      9.88 o 
   5  -4  10      710.63      707.74     12.94 o 
   6  -4  10       92.23       85.51      4.54 o 
   7  -4  10       78.28       78.33      6.02 o 
   8  -4  10       21.06       15.52      3.91 o 
   9  -4  10       61.83       61.71      9.03 o 
  10  -4  10       45.55       50.63     11.23 o 
 -12  -3  10       41.02       35.96      5.95 o 
 -11  -3  10       14.07       20.93      5.24 o 
 -10  -3  10       45.45       45.33     12.70 o 
  -9  -3  10      466.44      486.37     41.68 o 
  -8  -3  10       47.08       48.63      5.94 o 
  -7  -3  10      110.45      112.00      9.87 o 
  -6  -3  10      352.46      336.49     10.47 o 
  -5  -3  10      193.16      184.45      6.06 o 
  -4  -3  10      651.48      641.42     12.06 o 
  -3  -3  10        7.70       10.11      1.65 o 
  -2  -3  10       15.54       17.45      1.54 o 
  -1  -3  10       41.99       37.98      1.39 o 
   0  -3  10     4322.96     4408.90     29.46 o 
   1  -3  10      159.30      175.85      2.93 o 
   2  -3  10     5102.06     5202.42     42.97 o 
   3  -3  10        6.71        7.81      1.52 o 
   4  -3  10     1573.65     1621.39     21.77 o 
   5  -3  10      164.54      147.81      5.54 o 
   6  -3  10      271.63      281.55      7.76 o 
   7  -3  10        1.64       -0.88      2.82 o 
   8  -3  10       19.98       15.40      4.54 o 
   9  -3  10       27.68       20.20      5.15 o 
  10  -3  10       25.85       24.89      5.76 o 
 -12  -2  10       19.55        5.98      4.04 o 
 -11  -2  10       24.35       18.05      4.60 o 
 -10  -2  10       18.93       13.82      4.73 o 
  -9  -2  10      260.73      282.63     18.91 o 
  -8  -2  10      124.63      116.74      6.69 o 
  -7  -2  10      478.38      456.41     12.97 o 
  -6  -2  10      244.95      235.13      8.75 o 
  -5  -2  10      926.54      894.00     15.49 o 
  -4  -2  10      326.86      313.59     10.15 o 
  -3  -2  10      524.96      551.55      7.97 o 
  -2  -2  10      165.00      176.88      3.37 o 
  -1  -2  10      572.97      586.03      5.93 o 
   0  -2  10        5.01        3.85      0.84 o 
   1  -2  10      831.18      846.11      9.12 o 
   2  -2  10      121.48      129.49      3.57 o 
   3  -2  10        5.04        3.44      1.38 o 
   4  -2  10     1159.25     1172.33     18.35 o 
   5  -2  10       53.72       51.71      3.79 o 
   6  -2  10      391.56      412.90     14.75 o 
   7  -2  10      222.47      227.16     11.65 o 
   8  -2  10      223.05      221.50     16.56 o 
   9  -2  10       14.65        6.87      5.19 o 
 -13  -1  10      163.81      183.36     11.30 o 
 -12  -1  10      198.00      226.74     10.50 o 
 -11  -1  10        4.47        5.39      3.60 o 
 -10  -1  10     1072.54     1085.73     27.82 o 
  -9  -1  10      391.35      425.76     12.00 o 
  -8  -1  10      161.01      154.26      7.10 o 
  -7  -1  10      128.26      123.69      6.29 o 
  -6  -1  10       10.59       12.13      2.06 o 
  -5  -1  10      677.35      628.45     11.29 o 
  -4  -1  10       66.32       56.02      3.35 o 
  -3  -1  10       82.45       86.01      2.66 o 
  -2  -1  10       90.02      103.94      2.39 o 
  -1  -1  10      695.27      701.20      6.91 o 
   0  -1  10      211.59      217.16      3.49 o 
   1  -1  10      182.22      192.15      3.72 o 
   2  -1  10      228.72      226.17      5.31 o 
   3  -1  10       10.13        7.12      1.69 o 
   4  -1  10      224.91      229.69     12.16 o 
   5  -1  10       74.13       66.33      4.29 o 
   6  -1  10      120.31      115.78      6.15 o 
   7  -1  10      128.66      131.34      7.88 o 
   8  -1  10      269.19      269.58     12.59 o 
   9  -1  10      103.72      111.18      9.17 o 
 -13   0  10       15.93       14.83      5.12 o 
 -12   0  10      270.46      307.60     23.08 o 
 -11   0  10       44.42       36.22      4.83 o 
 -10   0  10      327.28      329.50     12.24 o 
  -9   0  10      330.49      305.00      9.42 o 
  -8   0  10      965.96      908.92     17.58 o 
  -7   0  10       29.37       19.94      3.20 o 
  -6   0  10      149.51      144.13      6.60 o 
  -5   0  10      154.38      183.92      4.64 o 
  -4   0  10       66.17       46.80      2.67 o 
  -3   0  10       79.50       78.59      2.78 o 
  -2   0  10       42.08       32.54      1.67 o 
  -1   0  10     1098.92     1044.96     10.07 o 
   0   0  10       97.42       88.71      3.67 o 
   1   0  10      925.19      916.97     14.24 o 
   2   0  10      330.49      334.12      6.75 o 
   3   0  10      742.07      753.15     13.58 o 
   4   0  10       59.76       62.56      5.61 o 
   5   0  10      264.20      269.99      8.74 o 
   6   0  10       10.15        8.79      3.07 o 
   7   0  10       74.23       72.21      7.25 o 
   8   0  10       65.30       64.01      8.64 o 
 -13   1  10        2.43        1.06      4.39 o 
 -12   1  10      250.39      244.32     24.21 o 
 -11   1  10       28.94       28.56      4.36 o 
 -10   1  10      388.89      403.39     11.32 o 
  -9   1  10      125.99      122.51      6.37 o 
  -8   1  10       97.33       89.64      7.00 o 
  -7   1  10        7.47       11.02      2.91 o 
  -6   1  10     1487.07     1432.34     17.96 o 
  -5   1  10       36.63       43.74      3.44 o 
  -4   1  10       39.41       43.67      2.28 o 
  -3   1  10      139.18      100.94      3.12 o 
  -2   1  10      196.15      204.32      4.16 o 
  -1   1  10      382.15      402.97      5.31 o 
   0   1  10       19.13       14.09      1.57 o 
   1   1  10      443.88      410.79      8.36 o 
   2   1  10       30.47       22.13      2.69 o 
   3   1  10      412.97      430.43     12.06 o 
   4   1  10        0.73        4.17      2.50 o 
   5   1  10      226.94      235.78      8.44 o 
   6   1  10       14.70       15.54      3.86 o 
   7   1  10      230.83      224.94      9.77 o 
   8   1  10        1.94        5.06      5.79 o 
 -13   2  10        3.44        7.20      4.97 o 
 -12   2  10      319.83      337.55     13.08 o 
 -11   2  10       11.57       10.68      4.09 o 
 -10   2  10      688.97      687.97     15.59 o 
  -9   2  10       16.15       16.43      3.42 o 
  -8   2  10      713.75      722.86     15.56 o 
  -7   2  10       20.85       23.16      2.33 o 
  -6   2  10      865.04      868.66     12.64 o 
  -5   2  10       56.56       59.19      3.14 o 
  -4   2  10      472.02      450.00      8.61 o 
  -3   2  10       34.61       28.57      2.40 o 
  -2   2  10      440.27      487.56      7.27 o 
  -1   2  10        7.55        2.32      1.28 o 
   0   2  10      138.51      147.51      3.89 o 
   1   2  10       17.43       19.34      2.65 o 
   2   2  10        5.63        6.84      2.22 o 
   3   2  10      440.21      440.56     17.24 o 
   4   2  10        3.30        3.85      3.05 o 
   5   2  10      338.47      331.03     11.81 o 
   6   2  10        0.50        4.30      3.48 o 
   7   2  10       95.75       88.89      7.06 o 
 -12   3  10        0.81       -3.62      4.78 o 
 -11   3  10      192.77      200.84     10.51 o 
 -10   3  10      431.25      426.64     12.25 o 
  -9   3  10       41.45       41.83      4.70 o 
  -8   3  10      356.63      363.13     10.73 o 
  -7   3  10      124.55      122.45      4.48 o 
  -6   3  10      285.54      269.81      6.71 o 
  -5   3  10      327.33      323.61      6.96 o 
  -4   3  10      695.11      691.46     14.75 o 
  -3   3  10      123.72      126.33      4.02 o 
  -2   3  10     1059.03      983.21     27.83 o 
  -1   3  10       14.79       21.36      2.12 o 
   0   3  10      261.80      265.55      6.89 o 
   1   3  10       13.92       10.11      2.47 o 
   2   3  10      383.00      371.07      9.19 o 
   3   3  10        0.33        0.85      2.75 o 
   4   3  10      118.10      126.53      8.23 o 
   5   3  10        0.56        3.45      3.80 o 
   6   3  10       38.97       48.69      6.53 o 
 -12   4  10       29.98       29.13      5.43 o 
 -11   4  10      212.95      200.77     17.07 o 
 -10   4  10        9.60       13.31      5.58 o 
  -9   4  10       59.22       55.41      5.88 o 
  -8   4  10      306.06      315.84     11.76 o 
  -7   4  10      226.98      222.12      6.46 o 
  -6   4  10      172.98      165.52      5.61 o 
  -5   4  10      674.20      666.64     10.83 o 
  -4   4  10      242.43      238.52      5.80 o 
  -3   4  10      363.57      369.75      9.76 o 
  -2   4  10      157.44      162.01      6.97 o 
  -1   4  10      293.69      282.00      9.03 o 
   0   4  10      226.59      215.58      8.08 o 
   1   4  10       77.85       68.57      4.31 o 
   2   4  10      333.92      309.07     10.44 o 
   3   4  10       10.29        4.75      3.59 o 
   4   4  10       26.11       24.84      7.12 o 
   5   4  10       18.78       23.01      5.34 o 
 -12   5  10      133.28      127.63     13.18 o 
 -11   5  10      574.83      600.66     20.11 o 
 -10   5  10        4.69        2.80      3.62 o 
  -9   5  10      132.99      132.60      7.34 o 
  -8   5  10       52.34       51.37      3.88 o 
  -7   5  10      117.80      104.09      7.35 o 
  -6   5  10       64.35       65.76      4.12 o 
  -5   5  10      381.19      378.43      8.00 o 
  -4   5  10       67.76       77.88      4.05 o 
  -3   5  10      825.76      843.71     13.82 o 
  -2   5  10       51.74       53.18      3.51 o 
  -1   5  10      416.94      436.37      8.90 o 
   0   5  10       43.80       50.36      4.78 o 
   1   5  10      132.62      119.99      7.99 o 
   2   5  10        8.83        7.77      3.80 o 
   3   5  10      112.16      107.94      7.89 o 
   4   5  10       29.11       25.00      5.37 o 
 -11   6  10       53.69       34.29      9.51 o 
 -10   6  10       57.34       52.30      6.40 o 
  -9   6  10      214.75      199.01      7.02 o 
  -8   6  10      121.63      124.27      5.72 o 
  -7   6  10       84.01       69.53      4.38 o 
  -6   6  10       96.52       91.65      4.54 o 
  -5   6  10        5.79        5.13      2.10 o 
  -4   6  10       92.22       94.07      4.21 o 
  -3   6  10      298.21      276.31      7.96 o 
  -2   6  10       59.76       56.66      4.30 o 
  -1   6  10      342.54      336.06     10.62 o 
   0   6  10        8.51        4.13      3.53 o 
   1   6  10       65.19       64.89      6.12 o 
   2   6  10        7.24        6.23      3.92 o 
   3   6  10      181.17      184.60     14.17 o 
 -10   7  10      122.70      123.20      7.06 o 
  -9   7  10        1.10        0.66      3.25 o 
  -8   7  10       38.51       28.77      4.23 o 
  -7   7  10        6.62        0.39      2.92 o 
  -6   7  10       20.76       20.12      3.33 o 
  -5   7  10       86.09       93.61      7.24 o 
  -4   7  10       36.77       26.83      3.58 o 
  -3   7  10        2.60        2.06      2.50 o 
  -2   7  10       18.89       25.97      5.73 o 
  -1   7  10      158.62      156.83      8.37 o 
   0   7  10      156.12      152.17      8.58 o 
   1   7  10       74.87       76.45     10.48 o 
  -9   8  10        1.48        2.23      3.57 o 
  -8   8  10      154.96      144.48     14.15 o 
  -7   8  10        0.02        2.39      3.63 o 
  -6   8  10       42.06       41.44      6.82 o 
  -5   8  10        2.58        0.15      3.05 o 
  -4   8  10      160.02      171.62      7.45 o 
  -3   8  10      117.80      122.37      6.82 o 
  -2   8  10       86.93       85.38     10.77 o 
  -1   8  10      137.42      137.20     12.36 o 
   0   8  10       46.73       48.84      5.85 o 
  -7   9  10      161.10      168.59     10.59 o 
  -6   9  10       83.42       77.79      6.75 o 
  -5   9  10       55.98       38.30      7.09 o 
  -4   9  10      113.06      128.04      7.38 o 
   2 -16  11       85.45       65.44      9.13 o 
   3 -16  11        2.09        1.45      6.04 o 
  -2 -15  11        2.53        1.37      4.58 o 
  -1 -15  11       34.00       32.75      6.02 o 
   0 -15  11       19.36       12.17      7.63 o 
   1 -15  11        1.12        0.25      3.34 o 
   2 -15  11      182.84      206.02     10.05 o 
   3 -15  11       22.62       18.76      5.85 o 
   4 -15  11      209.64      214.85     15.98 o 
   5 -15  11       70.99       69.16     10.79 o 
   6 -15  11      169.19      164.21     10.00 o 
  -4 -14  11       42.19       34.69     13.96 o 
  -3 -14  11      191.19      199.24     11.56 o 
  -2 -14  11      324.40      324.64     12.42 o 
  -1 -14  11       13.49        7.43      4.02 o 
   0 -14  11        2.96        0.56      4.81 o 
   1 -14  11      126.91      131.54      7.32 o 
   2 -14  11       52.46       45.00      5.00 o 
   3 -14  11        3.48        2.27      7.00 o 
   4 -14  11       59.59       59.78      6.21 o 
   5 -14  11        4.60        7.21      4.25 o 
   6 -14  11      340.88      376.94     14.48 o 
   7 -14  11       55.05       57.70      6.89 o 
  -5 -13  11       93.85       81.08      7.36 o 
  -4 -13  11        0.47       -5.14      3.94 o 
  -3 -13  11      351.37      367.73     18.71 o 
  -2 -13  11       38.19       37.27      8.53 o 
  -1 -13  11      274.03      282.46     10.75 o 
   0 -13  11        1.88        0.03      2.42 o 
   1 -13  11      383.71      373.16     11.71 o 
   2 -13  11        0.25       -2.70      2.74 o 
   3 -13  11      365.73      379.78     12.93 o 
   4 -13  11       22.56       14.05      4.88 o 
   5 -13  11        5.73        6.44      3.58 o 
   6 -13  11      151.98      160.46      9.21 o 
   7 -13  11        7.85        7.97      4.04 o 
   8 -13  11      278.19      299.81     11.52 o 
  -7 -12  11       28.49       29.66      6.66 o 
  -6 -12  11       59.09       56.77      7.52 o 
  -5 -12  11       84.96       82.97      6.06 o 
  -4 -12  11      170.64      181.67      7.23 o 
  -3 -12  11      275.29      296.24     12.55 o 
  -2 -12  11       22.80       19.77      4.13 o 
  -1 -12  11       62.53       65.41      5.72 o 
   0 -12  11       12.98       11.80      3.24 o 
   1 -12  11      451.34      451.55     11.85 o 
   2 -12  11       51.26       43.74      3.62 o 
   3 -12  11      565.06      582.42     12.05 o 
   4 -12  11      249.66      269.68      9.91 o 
   5 -12  11      444.32      473.75     13.74 o 
   6 -12  11        1.40        0.87      3.02 o 
   7 -12  11       59.36       57.07     14.49 o 
   8 -12  11       21.79       22.16      4.52 o 
   9 -12  11       10.85       13.49      5.54 o 
  -8 -11  11       46.36       49.92      7.41 o 
  -7 -11  11       32.08       19.30      5.68 o 
  -6 -11  11      245.37      233.61     10.63 o 
  -5 -11  11       85.56       87.23      7.04 o 
  -4 -11  11       94.60      109.09      6.30 o 
  -3 -11  11      163.10      150.12      6.17 o 
  -2 -11  11      157.13      158.90      6.11 o 
  -1 -11  11      120.33      119.23      5.76 o 
   0 -11  11      255.00      250.27      7.41 o 
   1 -11  11      308.11      310.22      8.25 o 
   2 -11  11      292.28      288.15      7.35 o 
   3 -11  11      203.61      202.92      7.36 o 
   4 -11  11      222.43      213.64      8.57 o 
   5 -11  11      562.68      568.25     13.51 o 
   6 -11  11      161.66      162.04      7.27 o 
   7 -11  11      124.77      130.22      7.37 o 
   8 -11  11      388.86      424.59     16.19 o 
   9 -11  11       24.64       16.77      5.06 o 
  -8 -10  11       46.64       45.64      6.57 o 
  -7 -10  11      146.12      144.07      8.90 o 
  -6 -10  11      110.17      106.29      8.75 o 
  -5 -10  11      165.63      160.37     10.09 o 
  -4 -10  11      559.86      577.95     13.36 o 
  -3 -10  11       19.46       21.60      3.38 o 
  -2 -10  11      229.04      262.83      9.89 o 
  -1 -10  11       18.48       10.32      2.22 o 
   0 -10  11      347.52      338.44      7.61 o 
   1 -10  11        0.18       -1.40      1.31 o 
   2 -10  11      588.61      547.85     10.43 o 
   3 -10  11       10.85        6.21      2.19 o 
   4 -10  11      539.58      498.57     16.42 o 
   5 -10  11      298.16      303.56      9.68 o 
   6 -10  11       95.91       93.06      5.66 o 
   7 -10  11       12.34       10.19      3.49 o 
   8 -10  11      166.18      158.50      9.70 o 
   9 -10  11       47.73       36.05      6.32 o 
  -9  -9  11      158.48      162.40     16.23 o 
  -8  -9  11       76.86       71.30     12.00 o 
  -7  -9  11       30.02       37.08      4.99 o 
  -6  -9  11        2.81        2.91      3.13 o 
  -5  -9  11      307.16      313.61     10.75 o 
  -4  -9  11      354.05      362.18      9.76 o 
  -3  -9  11      509.12      499.37     15.23 o 
  -2  -9  11      135.79      134.18      5.78 o 
  -1  -9  11      189.89      171.31      5.13 o 
   0  -9  11       59.68       64.70      4.26 o 
   1  -9  11        0.30        0.87      1.22 o 
   2  -9  11       35.57       53.86      5.57 o 
   3  -9  11        0.29        1.09      1.87 o 
   4  -9  11      280.80      258.93      8.08 o 
   5  -9  11       47.31       39.88      6.34 o 
   6  -9  11      178.12      152.19      6.70 o 
   7  -9  11        5.92        8.42      3.33 o 
   8  -9  11       77.31       77.96      8.28 o 
   9  -9  11       47.16       37.55      6.15 o 
  10  -9  11      335.17      350.97     15.05 o 
 -10  -8  11      191.17      175.11     16.13 o 
  -9  -8  11       73.22       73.61      9.26 o 
  -8  -8  11        9.37       11.82      5.67 o 
  -7  -8  11        5.90        6.09      3.21 o 
  -6  -8  11        1.04        0.23      2.59 o 
  -5  -8  11      251.72      256.90      7.05 o 
  -4  -8  11       68.36       64.72      3.18 o 
  -3  -8  11      160.08      165.01      5.00 o 
  -2  -8  11      205.24      193.50      5.77 o 
  -1  -8  11       80.91       60.46      3.01 o 
   0  -8  11      669.36      640.25      8.93 o 
   1  -8  11      744.05      684.39      9.42 o 
   2  -8  11      602.37      610.91      9.79 o 
   3  -8  11       36.32       45.99      3.59 o 
   4  -8  11      132.42      132.17      5.75 o 
   5  -8  11        2.48        3.65      2.42 o 
   6  -8  11      270.77      265.29     13.79 o 
   7  -8  11        5.49        3.04      2.70 o 
   8  -8  11       94.49       81.31     10.62 o 
   9  -8  11        3.45        7.26      4.42 o 
  10  -8  11       81.17       75.32      7.91 o 
 -10  -7  11       72.85       65.34     10.43 o 
  -9  -7  11      250.17      241.44     17.19 o 
  -8  -7  11       48.08       51.81      7.35 o 
  -7  -7  11       10.68        7.60      4.47 o 
  -6  -7  11       61.56       56.68      4.67 o 
  -5  -7  11       27.61       22.87      5.96 o 
  -4  -7  11       62.08       57.94      3.70 o 
  -3  -7  11      208.89      205.73      5.18 o 
  -2  -7  11       63.82       56.83      2.73 o 
  -1  -7  11     1419.17     1408.99     16.78 o 
   0  -7  11      248.81      236.75      4.29 o 
   1  -7  11     1163.86     1110.32     13.40 o 
   2  -7  11       74.10       81.59      3.36 o 
   3  -7  11      891.02      827.83     21.07 o 
   4  -7  11      307.56      334.36      9.69 o 
   5  -7  11      498.69      494.87     11.78 o 
   6  -7  11        1.57        0.76      2.38 o 
   7  -7  11       96.05      109.07      7.59 o 
   8  -7  11       92.97       88.09      8.40 o 
   9  -7  11        7.95        4.80      4.22 o 
  10  -7  11      141.12      151.28     10.06 o 
 -11  -6  11        4.31        5.55      5.89 o 
 -10  -6  11      104.62      108.58      9.70 o 
  -9  -6  11      364.99      370.37     26.56 o 
  -8  -6  11      302.32      306.65     14.33 o 
  -7  -6  11      781.10      759.65     24.12 o 
  -6  -6  11      415.49      391.48     10.78 o 
  -5  -6  11      112.62      109.74      9.53 o 
  -4  -6  11      633.78      635.69     11.04 o 
  -3  -6  11       51.58       42.96      2.62 o 
  -2  -6  11       36.37       31.47      2.37 o 
  -1  -6  11      184.51      185.00      3.73 o 
   0  -6  11       18.37       12.72      1.53 o 
   1  -6  11      405.64      398.64      5.89 o 
   2  -6  11       59.01       47.73      2.30 o 
   3  -6  11      532.51      539.35     10.18 o 
   4  -6  11       74.64       83.69      4.14 o 
   5  -6  11      933.47      912.69     18.01 o 
   6  -6  11       42.19       43.32      4.11 o 
   7  -6  11      183.27      188.51     14.78 o 
   8  -6  11       27.38       27.72      5.21 o 
   9  -6  11      575.51      610.35     19.64 o 
  10  -6  11       70.41       76.77      8.05 o 
 -11  -5  11      162.31      165.59     13.71 o 
 -10  -5  11      260.68      256.95     13.37 o 
  -9  -5  11       88.13       70.58      7.81 o 
  -8  -5  11       99.18      101.46      8.60 o 
  -7  -5  11      149.16      133.95      9.36 o 
  -6  -5  11      311.44      312.83      9.05 o 
  -5  -5  11      755.24      740.52     14.00 o 
  -4  -5  11     1153.71     1122.02     18.99 o 
  -3  -5  11       24.88       30.29      2.29 o 
  -2  -5  11     2687.42     2751.90     30.81 o 
  -1  -5  11      385.78      405.92      5.82 o 
   0  -5  11       13.93       13.50      1.29 o 
   1  -5  11      145.97      144.95      3.21 o 
   2  -5  11       68.89       61.00      3.22 o 
   3  -5  11     1114.99     1139.86     14.09 o 
   4  -5  11       43.50       47.56      4.39 o 
   5  -5  11      778.54      765.85     13.98 o 
   6  -5  11       16.51       15.12      3.11 o 
   7  -5  11      212.83      209.54      9.40 o 
   8  -5  11       69.73       46.56      6.13 o 
   9  -5  11      299.51      311.35     13.65 o 
 -12  -4  11        0.97        1.55      5.17 o 
 -11  -4  11      242.11      234.50     12.88 o 
 -10  -4  11       42.30       46.36      9.61 o 
  -9  -4  11      197.97      185.60     10.92 o 
  -8  -4  11      121.62      110.75     18.57 o 
  -7  -4  11        1.64        1.86      3.47 o 
  -6  -4  11       91.10       88.22      4.31 o 
  -5  -4  11       19.91       15.64      2.38 o 
  -4  -4  11      103.76      108.08      4.68 o 
  -3  -4  11      241.49      224.51      5.61 o 
  -2  -4  11     3098.24     3111.41     30.19 o 
  -1  -4  11        2.70        3.49      1.12 o 
   0  -4  11     8599.86     8752.25     67.56 o 
   1  -4  11        8.72        8.42      1.22 o 
   2  -4  11      475.96      516.88      7.78 o 
   3  -4  11      109.45      106.96      3.46 o 
   4  -4  11       64.63       75.38      4.23 o 
   5  -4  11      150.96      152.22      6.71 o 
   6  -4  11        3.50        3.78      2.47 o 
   7  -4  11      163.38      160.22     12.93 o 
   8  -4  11      149.17      135.32     13.59 o 
   9  -4  11      120.81      122.70     12.29 o 
 -12  -3  11       21.23       20.23      6.47 o 
 -11  -3  11      376.51      391.67     17.81 o 
 -10  -3  11      282.98      293.70     13.73 o 
  -9  -3  11      519.54      536.44     19.03 o 
  -8  -3  11      116.08      112.49      8.54 o 
  -7  -3  11      480.39      471.11     20.29 o 
  -6  -3  11       39.15       43.89      3.28 o 
  -5  -3  11      346.75      372.19      8.87 o 
  -4  -3  11        6.98        3.63      2.23 o 
  -3  -3  11       20.47       21.25      1.95 o 
  -2  -3  11       71.04       76.31      3.01 o 
  -1  -3  11       40.49       38.22      2.12 o 
   0  -3  11      765.17      780.70      8.18 o 
   1  -3  11       36.96       32.57      2.14 o 
   2  -3  11     2221.12     2310.98     29.69 o 
   3  -3  11       45.74       43.86      2.58 o 
   4  -3  11      418.84      440.81      9.85 o 
   5  -3  11      529.32      543.91     18.29 o 
   6  -3  11       48.14       54.24      5.57 o 
   7  -3  11       60.71       58.10      5.95 o 
   8  -3  11       25.38       31.39      5.93 o 
   9  -3  11      142.22      131.44     11.88 o 
 -12  -2  11      242.54      227.65     14.34 o 
 -11  -2  11      385.76      416.40     14.74 o 
 -10  -2  11       94.90       98.53      7.57 o 
  -9  -2  11      812.13      844.20     21.76 o 
  -8  -2  11       45.34       34.37      4.67 o 
  -7  -2  11      702.49      657.57     17.02 o 
  -6  -2  11       15.52       12.70      2.39 o 
  -5  -2  11      628.75      611.03     12.33 o 
  -4  -2  11       63.59       51.24      3.51 o 
  -3  -2  11       40.51       43.62      2.92 o 
  -2  -2  11       51.06       44.55      2.41 o 
  -1  -2  11      116.89      133.32      3.25 o 
   0  -2  11      311.00      309.58      5.02 o 
   1  -2  11      519.12      499.81      6.85 o 
   2  -2  11      782.65      810.48     16.13 o 
   3  -2  11        4.59        3.57      1.66 o 
   4  -2  11     1006.30     1050.56     17.54 o 
   5  -2  11      180.89      185.27      7.15 o 
   6  -2  11      291.11      313.64     15.25 o 
   7  -2  11      355.44      373.56     13.31 o 
   8  -2  11      132.70      122.57      9.05 o 
 -12  -1  11       85.38       90.55      9.37 o 
 -11  -1  11        1.26        3.32      3.83 o 
 -10  -1  11      327.54      322.16     12.65 o 
  -9  -1  11       15.20        5.59      3.28 o 
  -8  -1  11       86.98       90.49      9.68 o 
  -7  -1  11      566.99      571.95     14.29 o 
  -6  -1  11       51.03       38.83      3.15 o 
  -5  -1  11      583.65      578.10     11.20 o 
  -4  -1  11       17.15       14.09      1.76 o 
  -3  -1  11      867.18      803.93     10.87 o 
  -2  -1  11      101.22       99.21      4.01 o 
  -1  -1  11      780.07      783.71      8.91 o 
   0  -1  11       17.38       16.98      1.65 o 
   1  -1  11      115.43      124.66      3.40 o 
   2  -1  11      181.70      187.17      5.60 o 
   3  -1  11       46.86       55.44      4.62 o 
   4  -1  11      190.36      195.17      7.43 o 
   5  -1  11        1.68       -0.03      2.52 o 
   6  -1  11      499.01      494.47     12.83 o 
   7  -1  11      114.54      107.77      7.16 o 
   8  -1  11      239.87      258.06     32.36 o 
 -12   0  11      156.13      172.84     12.46 o 
 -11   0  11      193.95      204.17     10.41 o 
 -10   0  11       58.58       56.41      5.06 o 
  -9   0  11       30.33       22.13      3.85 o 
  -8   0  11      487.69      450.69     11.81 o 
  -7   0  11       44.65       51.53      4.58 o 
  -6   0  11      143.08      156.68      6.50 o 
  -5   0  11       14.89       27.23      2.36 o 
  -4   0  11       63.81       39.34      2.43 o 
  -3   0  11      456.79      487.42      7.55 o 
  -2   0  11      371.19      349.48      5.75 o 
  -1   0  11     1643.45     1566.28     16.39 o 
   0   0  11       50.17       45.83      3.75 o 
   1   0  11      124.10      135.19      4.63 o 
   2   0  11       54.85       43.83      3.80 o 
   3   0  11      143.40      155.15      7.21 o 
   4   0  11       88.08       86.64      9.81 o 
   5   0  11       16.57       15.27      3.41 o 
   6   0  11       65.97       56.45      6.66 o 
   7   0  11      284.26      303.69     11.41 o 
 -12   1  11      342.94      350.98     18.21 o 
 -11   1  11        4.09       11.41      4.38 o 
 -10   1  11      375.22      371.73     11.22 o 
  -9   1  11        9.01        5.04      3.31 o 
  -8   1  11      530.06      525.49     13.08 o 
  -7   1  11        6.75        4.75      1.84 o 
  -6   1  11      781.74      745.67     11.57 o 
  -5   1  11       28.95       33.70      2.69 o 
  -4   1  11       80.47       94.86      3.51 o 
  -3   1  11       41.16       62.76      5.04 o 
  -2   1  11       23.04       44.89      3.80 o 
  -1   1  11      130.12      148.24      4.11 o 
   0   1  11        2.27        2.41      1.36 o 
   1   1  11      839.97      803.37     14.95 o 
   2   1  11      239.93      256.38      7.41 o 
   3   1  11      620.98      630.21     19.12 o 
   4   1  11       21.83       12.37      3.55 o 
   5   1  11       33.24       33.59      4.83 o 
   6   1  11        3.46        4.24      3.52 o 
   7   1  11      109.67      122.91      8.02 o 
 -12   2  11      322.51      344.51     18.74 o 
 -11   2  11      160.39      182.34     10.34 o 
 -10   2  11      489.77      494.29     16.49 o 
  -9   2  11       15.50       19.36      3.86 o 
  -8   2  11      195.91      182.57      6.32 o 
  -7   2  11      235.09      239.57      6.12 o 
  -6   2  11      736.11      710.57     11.49 o 
  -5   2  11       52.35       51.28      3.19 o 
  -4   2  11     1108.70     1039.74     14.50 o 
  -3   2  11       24.60       22.14      2.22 o 
  -2   2  11      272.31      257.27      6.23 o 
  -1   2  11        0.57       -1.13      1.55 o 
   0   2  11       13.92       15.46      2.16 o 
   1   2  11       97.83       91.92      4.70 o 
   2   2  11      210.66      218.67      7.47 o 
   3   2  11      128.26      119.13      6.84 o 
   4   2  11      171.11      170.25      8.38 o 
   5   2  11      208.98      216.90     10.83 o 
   6   2  11      170.94      161.48      9.98 o 
 -12   3  11        6.37        5.79      5.55 o 
 -11   3  11       23.57       19.29      5.25 o 
 -10   3  11      409.40      383.26     14.70 o 
  -9   3  11      118.11      121.55      7.18 o 
  -8   3  11      380.62      397.13      8.35 o 
  -7   3  11      906.58      966.92     15.44 o 
  -6   3  11      342.63      320.57      7.81 o 
  -5   3  11      266.29      262.23      6.31 o 
  -4   3  11      423.43      414.61     10.75 o 
  -3   3  11      152.73      136.89      4.63 o 
  -2   3  11      290.48      246.34     12.07 o 
  -1   3  11      145.52      130.58      4.67 o 
   0   3  11      270.88      259.66      8.89 o 
   1   3  11       88.96       84.98      4.72 o 
   2   3  11       66.09       78.17      7.63 o 
   3   3  11        0.57       -2.18      3.07 o 
   4   3  11        7.20        4.56      3.93 o 
   5   3  11        1.86        1.51      3.99 o 
 -12   4  11       35.20       42.13      6.51 o 
 -11   4  11       42.94       50.85      9.75 o 
 -10   4  11       17.92        4.19      4.95 o 
  -9   4  11        4.74       -1.25      3.19 o 
  -8   4  11        0.18        0.72      2.39 o 
  -7   4  11      571.15      592.74     11.57 o 
  -6   4  11      173.82      188.97      6.34 o 
  -5   4  11     1050.54     1092.28     15.59 o 
  -4   4  11      278.91      271.36      9.53 o 
  -3   4  11      807.46      839.39     16.40 o 
  -2   4  11       67.57       59.34      4.90 o 
  -1   4  11      115.51      117.75      5.42 o 
   0   4  11       15.28       16.93      3.62 o 
   1   4  11      170.49      163.64      7.82 o 
   2   4  11       20.29       25.00      4.74 o 
   3   4  11       29.47       18.96      4.79 o 
   4   4  11       45.56       43.69      9.51 o 
 -11   5  11      186.94      174.14     11.30 o 
 -10   5  11      103.29      115.73      8.36 o 
  -9   5  11       37.26       35.60      5.27 o 
  -8   5  11      177.63      196.60      7.65 o 
  -7   5  11        2.72        0.22      2.53 o 
  -6   5  11        0.20       -1.87      2.28 o 
  -5   5  11      180.52      160.68      5.52 o 
  -4   5  11       16.30       15.72      2.51 o 
  -3   5  11      831.98      869.36     14.43 o 
  -2   5  11       10.88       14.25      3.04 o 
  -1   5  11       61.26       53.33      5.23 o 
   0   5  11        8.31       10.91      4.08 o 
   1   5  11      196.11      205.89      9.79 o 
   2   5  11        8.21        1.64      5.75 o 
   3   5  11       75.11       78.56     12.36 o 
 -10   6  11       50.55       50.91      5.26 o 
  -9   6  11       17.96       14.34      3.46 o 
  -8   6  11      176.45      155.86      6.66 o 
  -7   6  11       42.73       39.28      7.47 o 
  -6   6  11       41.46       25.64      4.24 o 
  -5   6  11        4.71        2.62      2.37 o 
  -4   6  11        7.87        1.11      2.55 o 
  -3   6  11      100.56       89.32      9.63 o 
  -2   6  11      233.46      234.71     18.25 o 
  -1   6  11      199.53      174.67     13.67 o 
   0   6  11        0.51       -2.32      3.48 o 
   1   6  11      121.00      113.20     11.69 o 
   2   6  11      185.33      199.54     15.98 o 
  -9   7  11       73.97       81.62      6.43 o 
  -8   7  11      174.59      184.42      8.78 o 
  -7   7  11       23.49       17.94      4.31 o 
  -6   7  11      245.64      265.15      8.38 o 
  -5   7  11      127.47      134.26      6.74 o 
  -4   7  11      251.44      232.68      8.39 o 
  -3   7  11      103.60      107.16      7.24 o 
  -2   7  11       25.64       18.21      7.20 o 
  -1   7  11      105.96       93.88     10.91 o 
   0   7  11        1.63        1.72      3.98 o 
  -7   8  11        1.06        1.33      3.33 o 
  -6   8  11      392.85      412.59     12.70 o 
  -5   8  11       12.03       13.22      4.07 o 
  -4   8  11      240.28      264.70     10.01 o 
  -3   8  11        2.61        6.62      6.42 o 
  -2 -15  12       62.94       55.47     12.07 o 
  -1 -15  12       14.80       14.20      8.35 o 
   0 -15  12      140.67      135.17     14.20 o 
   1 -15  12       29.53       28.74      6.56 o 
   2 -15  12      275.93      275.97     10.48 o 
   3 -15  12        0.25        5.65      6.37 o 
   4 -15  12       51.45       57.56      9.85 o 
   5 -15  12       19.04       24.35      7.73 o 
  -4 -14  12        1.17       -1.69      4.77 o 
  -3 -14  12       28.67       26.51      6.16 o 
  -2 -14  12        6.44        4.29      4.68 o 
  -1 -14  12       19.00       19.59      4.77 o 
   0 -14  12       89.62       84.00     10.14 o 
   1 -14  12      232.23      223.62      9.32 o 
   2 -14  12      502.98      528.09     14.61 o 
   3 -14  12      110.35      107.55     11.11 o 
   4 -14  12      283.86      307.47     12.32 o 
   5 -14  12       26.34       20.44      5.07 o 
   6 -14  12       97.04       92.98      9.01 o 
   7 -14  12       66.18       63.33      8.98 o 
  -5 -13  12       77.25       73.52      9.45 o 
  -4 -13  12        9.38       10.95      5.13 o 
  -3 -13  12       40.45       41.72      5.83 o 
  -2 -13  12       52.52       49.35      5.89 o 
  -1 -13  12       48.88       50.47      5.91 o 
   0 -13  12       14.35        9.39      3.69 o 
   1 -13  12      196.53      205.56      8.77 o 
   2 -13  12       12.72       11.34      3.60 o 
   3 -13  12      234.85      259.24     10.68 o 
   4 -13  12      241.92      234.44     10.62 o 
   5 -13  12      247.95      261.71     11.51 o 
   6 -13  12      194.15      172.35      9.77 o 
   7 -13  12      195.02      193.85     10.50 o 
   8 -13  12       48.23       63.41      6.48 o 
  -6 -12  12      134.65      158.68     22.89 o 
  -5 -12  12       89.86       82.74      5.66 o 
  -4 -12  12       24.23       18.70      3.71 o 
  -3 -12  12        5.30        2.73      3.09 o 
  -2 -12  12      125.04      108.43     11.82 o 
  -1 -12  12      130.98      132.13     17.59 o 
   0 -12  12      248.96      255.26     11.99 o 
   1 -12  12      245.26      240.78      9.10 o 
   2 -12  12      130.01      121.51      9.63 o 
   3 -12  12      195.86      192.84      7.22 o 
   4 -12  12       12.97        9.81      3.60 o 
   5 -12  12      222.92      236.93      9.78 o 
   6 -12  12        1.30        2.83      3.67 o 
   7 -12  12       91.69       99.02     11.78 o 
   8 -12  12        6.51        8.08      4.09 o 
  -7 -11  12       27.18       17.17     11.30 o 
  -6 -11  12      267.22      273.08     11.51 o 
  -5 -11  12      101.75      100.48      7.50 o 
  -4 -11  12      358.32      386.11     15.15 o 
  -3 -11  12       30.23       24.31      3.90 o 
  -2 -11  12      312.65      306.72     10.99 o 
  -1 -11  12       13.74       12.52      3.50 o 
   0 -11  12      514.12      501.83     15.63 o 
   1 -11  12       20.46       13.50      2.73 o 
   2 -11  12      598.88      594.03     11.40 o 
   3 -11  12      129.40      136.69      6.09 o 
   4 -11  12       95.23       93.91      6.21 o 
   5 -11  12       55.35       47.26      6.67 o 
   6 -11  12        4.31        4.89      3.20 o 
   7 -11  12        2.02        3.27      3.39 o 
   8 -11  12        5.09        7.35      3.84 o 
   9 -11  12      222.18      234.45     12.71 o 
  -8 -10  12       16.62       24.51     13.55 o 
  -7 -10  12       72.18       75.72      6.78 o 
  -6 -10  12       57.69       60.81      6.11 o 
  -5 -10  12      133.69      123.49      9.58 o 
  -4 -10  12      146.48      138.11      6.61 o 
  -3 -10  12       11.75       10.87      2.93 o 
  -2 -10  12       35.39       37.15      3.93 o 
  -1 -10  12        4.94        2.14      2.66 o 
   0 -10  12      294.27      304.78      6.53 o 
   1 -10  12        5.36        3.00      1.53 o 
   2 -10  12      244.19      251.11      7.35 o 
   3 -10  12        0.55        2.27      2.15 o 
   4 -10  12      398.64      359.16     11.26 o 
   5 -10  12       56.94       64.15      8.90 o 
   6 -10  12       26.98       27.76      4.32 o 
   7 -10  12        1.04        0.53      3.09 o 
   8 -10  12      166.97      167.56     12.58 o 
   9 -10  12      114.41       92.19      8.65 o 
  -9  -9  12      165.25      207.80     18.30 o 
  -8  -9  12        0.14       -0.13      2.65 o 
  -7  -9  12      179.14      176.35      9.72 o 
  -6  -9  12        4.05       -0.86      2.46 o 
  -5  -9  12      174.86      182.53      6.88 o 
  -4  -9  12       69.63       67.23      5.91 o 
  -3  -9  12       15.16        9.03      2.73 o 
  -2  -9  12      155.62      147.89      5.52 o 
  -1  -9  12       61.50       64.62      3.63 o 
   0  -9  12      615.99      593.86      9.85 o 
   1  -9  12        8.98       10.30      1.57 o 
   2  -9  12      376.53      388.67     12.06 o 
   3  -9  12       48.16       40.55      3.41 o 
   4  -9  12      701.98      718.12     18.72 o 
   5  -9  12        0.75        0.85      2.51 o 
   6  -9  12      435.57      424.63     24.07 o 
   7  -9  12        0.59        0.38      3.02 o 
   8  -9  12       39.64       43.63      6.43 o 
   9  -9  12       58.89       44.40      6.89 o 
 -10  -8  12        4.76        1.59      6.52 o 
  -9  -8  12       16.24       18.79      7.73 o 
  -8  -8  12       22.55       16.70      6.00 o 
  -7  -8  12      103.17      100.00      6.44 o 
  -6  -8  12       12.07       13.74      3.54 o 
  -5  -8  12      517.70      519.04     20.17 o 
  -4  -8  12        0.47        0.99      1.88 o 
  -3  -8  12      472.12      486.32      9.26 o 
  -2  -8  12       32.78       30.27      2.75 o 
  -1  -8  12      576.89      606.58      9.38 o 
   0  -8  12       96.34       87.74      3.30 o 
   1  -8  12      246.93      242.79      5.46 o 
   2  -8  12      100.39       95.85      4.57 o 
   3  -8  12      289.62      291.70      7.75 o 
   4  -8  12      259.20      245.75      7.97 o 
   5  -8  12       47.99       55.67      4.56 o 
   6  -8  12      207.55      187.06      7.51 o 
   7  -8  12        3.44        3.21      3.19 o 
   8  -8  12      595.47      615.04     19.89 o 
   9  -8  12       28.51       34.41     11.69 o 
 -10  -7  12      275.14      246.19     17.96 o 
  -9  -7  12       96.88       95.59      9.57 o 
  -8  -7  12       21.93       14.10      5.51 o 
  -7  -7  12       48.52       48.78      8.01 o 
  -6  -7  12        5.29        6.29      2.94 o 
  -5  -7  12      221.26      227.58      8.52 o 
  -4  -7  12        3.50        2.82      1.85 o 
  -3  -7  12      487.30      487.96      8.97 o 
  -2  -7  12        1.50        0.92      1.44 o 
  -1  -7  12      380.56      388.91      6.41 o 
   0  -7  12        0.87        0.62      1.33 o 
   1  -7  12       31.89       31.59      1.99 o 
   2  -7  12       54.42       47.27      3.13 o 
   3  -7  12      753.73      760.09     14.09 o 
   4  -7  12      156.52      164.31      6.61 o 
   5  -7  12      312.55      307.78      9.18 o 
   6  -7  12       18.93       20.35      3.51 o 
   7  -7  12      265.36      262.64      9.86 o 
   8  -7  12      198.92      221.19     11.65 o 
   9  -7  12      158.06      187.06     11.18 o 
 -11  -6  12        1.58        3.38      6.08 o 
 -10  -6  12      370.70      384.06     17.46 o 
  -9  -6  12        7.07       11.13      5.46 o 
  -8  -6  12      349.28      313.09     14.94 o 
  -7  -6  12       25.30       19.74      5.41 o 
  -6  -6  12      276.37      279.24     14.99 o 
  -5  -6  12       61.87       51.00      4.45 o 
  -4  -6  12      346.57      342.46      7.00 o 
  -3  -6  12      553.52      561.42      9.37 o 
  -2  -6  12       98.24       92.79      3.88 o 
  -1  -6  12     1930.20     1960.94     20.52 o 
   0  -6  12      262.80      247.47      6.17 o 
   1  -6  12      516.51      544.77     10.49 o 
   2  -6  12      168.67      159.75      5.75 o 
   3  -6  12     1002.17     1009.72     15.12 o 
   4  -6  12        8.32        7.53      2.37 o 
   5  -6  12      346.00      345.71      8.96 o 
   6  -6  12        2.22        3.70      2.70 o 
   7  -6  12      670.52      681.12     16.86 o 
   8  -6  12       39.40       28.85      7.51 o 
   9  -6  12      112.23      116.23     15.62 o 
 -11  -5  12       19.74       20.23      7.44 o 
 -10  -5  12      342.46      345.24     16.27 o 
  -9  -5  12        8.83        7.58      4.59 o 
  -8  -5  12      298.99      311.62     14.68 o 
  -7  -5  12      103.68       95.55      8.49 o 
  -6  -5  12      610.08      641.48     14.95 o 
  -5  -5  12       43.01       42.66      5.07 o 
  -4  -5  12      688.61      672.89     18.62 o 
  -3  -5  12       50.14       46.38      2.77 o 
  -2  -5  12     2918.90     2905.32     30.88 o 
  -1  -5  12       90.97       88.52      3.29 o 
   0  -5  12      120.89      127.36      3.04 o 
   1  -5  12      150.90      156.15      5.63 o 
   2  -5  12        2.09        3.91      1.72 o 
   3  -5  12      391.24      419.71      8.86 o 
   4  -5  12      258.88      256.60      8.19 o 
   5  -5  12      345.61      362.63      9.29 o 
   6  -5  12       86.87       74.66      5.30 o 
   7  -5  12      296.44      278.56     10.28 o 
   8  -5  12        4.00        8.23      4.63 o 
   9  -5  12      118.13      113.18      9.33 o 
 -11  -4  12       96.46      105.76     11.20 o 
 -10  -4  12      252.43      281.11     14.37 o 
  -9  -4  12       22.10       15.78      5.16 o 
  -8  -4  12      196.07      214.54     11.92 o 
  -7  -4  12      296.90      280.06     18.06 o 
  -6  -4  12      434.55      443.76     10.31 o 
  -5  -4  12      559.83      557.20     11.88 o 
  -4  -4  12      341.85      356.07      9.90 o 
  -3  -4  12      379.19      383.14      7.15 o 
  -2  -4  12      346.41      342.65      6.40 o 
  -1  -4  12      416.33      425.99      6.65 o 
   0  -4  12      298.76      296.97      5.71 o 
   1  -4  12        4.04        2.16      1.29 o 
   2  -4  12       40.11       40.61      4.62 o 
   3  -4  12       71.30       70.34      3.52 o 
   4  -4  12       23.90       28.99      3.56 o 
   5  -4  12      154.76      156.68      6.25 o 
   6  -4  12      162.32      167.62     10.19 o 
   7  -4  12      668.83      706.78     17.59 o 
   8  -4  12       63.16       65.09      7.47 o 
 -12  -3  12       47.91       45.54      8.40 o 
 -11  -3  12      618.44      653.19     22.96 o 
 -10  -3  12       90.18       91.92      7.89 o 
  -9  -3  12      131.13      137.32      9.95 o 
  -8  -3  12        2.53        4.53      3.94 o 
  -7  -3  12      415.34      439.95     13.68 o 
  -6  -3  12       64.03       57.38      3.95 o 
  -5  -3  12      146.05      148.60     11.24 o 
  -4  -3  12       83.96       92.16      4.11 o 
  -3  -3  12      600.79      602.36      9.58 o 
  -2  -3  12      453.36      444.35      8.13 o 
  -1  -3  12        2.22        5.05      1.35 o 
   0  -3  12      277.17      294.84      6.19 o 
   1  -3  12       43.51       39.11      2.42 o 
   2  -3  12      355.41      363.41      8.19 o 
   3  -3  12      212.50      205.25      7.55 o 
   4  -3  12       61.04       64.44      4.74 o 
   5  -3  12      124.62      120.04      6.27 o 
   6  -3  12       99.53       98.21     12.38 o 
   7  -3  12       34.55       27.93      4.74 o 
   8  -3  12       33.70       38.87      6.69 o 
 -12  -2  12       15.86       11.69      6.37 o 
 -11  -2  12        2.61        2.08      4.01 o 
 -10  -2  12       53.77       61.41     10.32 o 
  -9  -2  12      261.55      253.18     20.81 o 
  -8  -2  12        7.64        8.28      3.58 o 
  -7  -2  12      614.47      621.48     17.65 o 
  -6  -2  12       33.38       27.16      3.01 o 
  -5  -2  12      364.47      367.22      8.72 o 
  -4  -2  12        1.04        2.39      1.51 o 
  -3  -2  12      837.02      828.94     11.40 o 
  -2  -2  12      248.91      248.77      5.82 o 
  -1  -2  12      389.45      416.05      6.42 o 
   0  -2  12      236.88      253.46      5.37 o 
   1  -2  12      119.91      131.57      3.71 o 
   2  -2  12       49.41       54.90      3.72 o 
   3  -2  12        7.58        8.24      2.90 o 
   4  -2  12      273.05      267.08     14.71 o 
   5  -2  12        7.98        6.35      2.98 o 
   6  -2  12      331.11      339.05     11.58 o 
   7  -2  12      104.88       98.25      9.73 o 
   8  -2  12       15.79       19.44      5.82 o 
 -12  -1  12       14.01        3.62      5.55 o 
 -11  -1  12      192.51      197.20     10.70 o 
 -10  -1  12        8.96       12.77      4.59 o 
  -9  -1  12       52.50       63.99      5.42 o 
  -8  -1  12      188.29      183.12      7.87 o 
  -7  -1  12      283.05      299.91      7.64 o 
  -6  -1  12       17.67       15.46      2.72 o 
  -5  -1  12      231.08      238.81      6.07 o 
  -4  -1  12      359.15      310.53      6.08 o 
  -3  -1  12     1604.60     1596.25     18.31 o 
  -2  -1  12      148.10      124.77      4.79 o 
  -1  -1  12      161.34      169.41      5.60 o 
   0  -1  12       19.94       19.16      3.04 o 
   1  -1  12      148.46      172.02      5.49 o 
   2  -1  12       46.36       48.33      3.62 o 
   3  -1  12       87.90       85.24      5.73 o 
   4  -1  12       45.15       43.56      7.67 o 
   5  -1  12       51.86       50.44      8.10 o 
   6  -1  12      132.31      122.98      9.96 o 
   7  -1  12       81.83       87.91      7.03 o 
 -12   0  12       99.77      119.71     11.30 o 
 -11   0  12       95.77       96.09      8.32 o 
 -10   0  12       99.72      108.75      7.32 o 
  -9   0  12       83.90       80.44      6.00 o 
  -8   0  12      390.04      384.53     11.19 o 
  -7   0  12      123.80      124.75      4.55 o 
  -6   0  12      157.97      162.81      6.53 o 
  -5   0  12      404.81      417.21      8.13 o 
  -4   0  12       44.66       68.49      3.17 o 
  -3   0  12      347.52      348.76      7.87 o 
  -2   0  12      165.07      155.34      4.29 o 
  -1   0  12      561.70      541.61      9.57 o 
   0   0  12      241.19      238.74      5.11 o 
   1   0  12      645.80      692.70     14.78 o 
   2   0  12       72.75       68.87      4.24 o 
   3   0  12       90.03       99.54      7.23 o 
   4   0  12       47.59       43.77      6.95 o 
   5   0  12       30.29       22.66      4.86 o 
   6   0  12        0.34       -0.63      3.77 o 
 -12   1  12      121.30      115.32     11.59 o 
 -11   1  12       13.36       10.67      6.18 o 
 -10   1  12       36.51       47.25      9.31 o 
  -9   1  12       18.52       13.76      3.76 o 
  -8   1  12      350.72      356.91      8.97 o 
  -7   1  12        0.59       -0.09      1.83 o 
  -6   1  12      888.69      855.91     13.15 o 
  -5   1  12       49.17       47.39      3.67 o 
  -4   1  12      463.01      453.96      7.98 o 
  -3   1  12       35.73       29.32      2.63 o 
  -2   1  12       65.51       74.07      5.61 o 
  -1   1  12      346.00      338.04      7.32 o 
   0   1  12      391.27      409.99      9.39 o 
   1   1  12      324.10      308.97      8.98 o 
   2   1  12      524.40      543.90     11.83 o 
   3   1  12      154.31      163.58      7.95 o 
   4   1  12      132.68      121.92      7.67 o 
   5   1  12      132.09      137.68     10.09 o 
   6   1  12       22.50       17.17      5.16 o 
 -12   2  12       52.51       56.84      9.51 o 
 -11   2  12      124.82      103.73     11.93 o 
 -10   2  12       95.16       92.51      8.28 o 
  -9   2  12      173.19      179.22     13.86 o 
  -8   2  12      131.83      141.43      7.45 o 
  -7   2  12       44.68       33.70      3.14 o 
  -6   2  12      536.55      550.52     10.12 o 
  -5   2  12       29.87       30.90      2.82 o 
  -4   2  12      498.19      501.11     12.33 o 
  -3   2  12       92.78       76.94      3.72 o 
  -2   2  12      416.61      404.88      9.56 o 
  -1   2  12       45.49       42.62      3.08 o 
   0   2  12      334.87      355.43     13.07 o 
   1   2  12        6.17        7.09      2.44 o 
   2   2  12       78.61       76.24      5.75 o 
   3   2  12       60.34       52.08      9.83 o 
   4   2  12      299.82      313.70     13.02 o 
   5   2  12       13.18        6.98      4.45 o 
 -11   3  12       55.65       61.14     10.38 o 
 -10   3  12       13.50        7.23      4.56 o 
  -9   3  12      462.78      478.45     14.41 o 
  -8   3  12        4.68        3.56      2.91 o 
  -7   3  12      609.41      646.24     12.30 o 
  -6   3  12      339.80      318.20      8.14 o 
  -5   3  12      277.54      280.36      7.60 o 
  -4   3  12      211.01      192.23      6.58 o 
  -3   3  12      165.98      165.64      5.29 o 
  -2   3  12      130.32      130.12      5.68 o 
  -1   3  12      110.92      107.19      6.04 o 
   0   3  12       83.59       88.64      5.99 o 
   1   3  12      190.86      189.43      8.44 o 
   2   3  12      101.91      102.27      9.90 o 
   3   3  12       24.30       23.53      5.03 o 
   4   3  12        7.52        5.55      4.57 o 
 -11   4  12       58.14       52.35     10.38 o 
 -10   4  12       33.78       21.39      8.45 o 
  -9   4  12      106.54      107.05      7.58 o 
  -8   4  12        0.27        0.78      2.79 o 
  -7   4  12      145.60      131.75      6.86 o 
  -6   4  12        3.72        6.77      2.79 o 
  -5   4  12      566.68      592.32     10.82 o 
  -4   4  12        5.92        4.98      2.53 o 
  -3   4  12       70.10       66.09      6.08 o 
  -2   4  12       14.87        8.29      2.88 o 
  -1   4  12       89.52       87.51      8.24 o 
   0   4  12       21.67       27.55      4.23 o 
   1   4  12      306.45      318.74     12.33 o 
   2   4  12      232.94      194.95     15.21 o 
   3   4  12        1.20        3.09      4.02 o 
 -10   5  12       38.46       43.40      6.43 o 
  -9   5  12       34.31       32.83      4.22 o 
  -8   5  12       29.98       24.96      4.17 o 
  -7   5  12       67.10       62.13      5.19 o 
  -6   5  12       25.10       29.69      3.71 o 
  -5   5  12       54.13       40.32      3.64 o 
  -4   5  12       59.76       45.54      5.97 o 
  -3   5  12      250.51      250.17      8.96 o 
  -2   5  12      112.93      123.16     23.24 o 
  -1   5  12       85.03       65.82      9.56 o 
   0   5  12      235.29      259.92     20.50 o 
   1   5  12      357.18      364.46     19.61 o 
   2   5  12       28.06       25.40      8.21 o 
  -9   6  12       26.26       19.60      4.12 o 
  -8   6  12       74.10       74.50      8.71 o 
  -7   6  12      204.59      207.90      7.91 o 
  -6   6  12      170.77      172.68      7.35 o 
  -5   6  12      221.44      236.74     10.12 o 
  -4   6  12       42.79       37.14      9.11 o 
  -3   6  12       89.42       79.46      9.76 o 
  -2   6  12        5.11        5.83      6.13 o 
  -1   6  12      131.87      126.96     12.17 o 
   0   6  12        1.33        3.41      3.86 o 
  -7   7  12        4.20       10.75      5.30 o 
  -6   7  12      196.79      196.85      8.19 o 
  -5   7  12        0.41       -2.61      3.24 o 
  -4   7  12      105.87       94.82     15.01 o 
  -3   7  12       26.75       12.82     10.31 o 
   0 -15  13      255.30      254.16     18.30 o 
   1 -15  13       30.75       26.32      8.02 o 
   2 -15  13      110.70      112.78      7.18 o 
   3 -15  13       34.72       27.53      7.92 o 
   4 -15  13       70.70       74.13     10.87 o 
  -3 -14  13       13.82       13.60      5.99 o 
  -2 -14  13       19.60       14.39      5.34 o 
  -1 -14  13       57.18       58.63      6.26 o 
   0 -14  13      112.12      110.31     10.30 o 
   1 -14  13       95.82       87.91     13.38 o 
   2 -14  13      110.58      110.02     11.52 o 
   3 -14  13      106.88       72.97      9.85 o 
   4 -14  13      133.15      119.76     12.31 o 
   5 -14  13       79.82       75.92      7.31 o 
   6 -14  13       67.50       77.92      7.67 o 
  -5 -13  13       19.73       24.90      5.61 o 
  -4 -13  13       63.52       65.53     13.23 o 
  -3 -13  13      123.18      118.19      8.10 o 
  -2 -13  13      223.97      230.79     10.37 o 
  -1 -13  13      255.62      247.70     13.88 o 
   0 -13  13       31.25       35.71      5.32 o 
   1 -13  13       63.99       52.40      5.25 o 
   2 -13  13       68.63       80.55      6.68 o 
   3 -13  13      174.88      159.27     12.85 o 
   4 -13  13       35.75       36.85      5.41 o 
   5 -13  13      171.63      165.16      9.59 o 
   6 -13  13       74.66       76.42     17.10 o 
   7 -13  13      211.79      219.64     16.40 o 
  -6 -12  13      313.49      323.88     15.04 o 
  -5 -12  13        5.23        5.33      3.54 o 
  -4 -12  13      235.22      236.49      8.34 o 
  -3 -12  13       16.67       14.17      3.72 o 
  -2 -12  13      232.55      236.16      8.62 o 
  -1 -12  13        5.39        4.87      3.52 o 
   0 -12  13      290.14      327.25      9.35 o 
   1 -12  13       34.47       39.15      4.60 o 
   2 -12  13       52.64       49.90      5.56 o 
   3 -12  13       61.18       52.99      5.64 o 
   4 -12  13       28.03       24.64      4.46 o 
   5 -12  13        3.00        1.51      3.64 o 
   6 -12  13        0.27       -0.05      3.81 o 
   7 -12  13      290.84      295.51     12.83 o 
  -7 -11  13       84.29       68.28      7.87 o 
  -6 -11  13      257.04      271.50     21.25 o 
  -5 -11  13       83.20       90.86     10.26 o 
  -4 -11  13       99.75       83.90      5.93 o 
  -3 -11  13       54.60       54.75      5.57 o 
  -2 -11  13      279.34      279.74     10.35 o 
  -1 -11  13        0.20       -0.42      2.57 o 
   0 -11  13       98.57       91.43      5.02 o 
   1 -11  13       10.25        4.26      2.87 o 
   2 -11  13       39.63       33.00      4.41 o 
   3 -11  13       65.77       67.13      4.35 o 
   4 -11  13        2.18        3.01      3.19 o 
   5 -11  13        9.12        2.67      3.51 o 
   6 -11  13       14.73        6.27      4.15 o 
   7 -11  13      159.52      134.49      9.46 o 
   8 -11  13       92.56      105.45      7.61 o 
  -8 -10  13        8.35        7.65      5.02 o 
  -7 -10  13       17.87        7.27      6.76 o 
  -6 -10  13      186.79      184.21      9.37 o 
  -5 -10  13       14.98       17.59      4.26 o 
  -4 -10  13      234.17      197.24      7.94 o 
  -3 -10  13       38.70       37.65      4.21 o 
  -2 -10  13      554.98      558.85     18.39 o 
  -1 -10  13      106.63      112.20      7.30 o 
   0 -10  13      697.94      715.14     12.22 o 
   1 -10  13        9.01        4.48      1.97 o 
   2 -10  13      285.51      299.46      8.27 o 
   3 -10  13       23.02       23.08      3.10 o 
   4 -10  13      266.50      248.75      9.56 o 
   5 -10  13        0.97        2.62      3.19 o 
   6 -10  13       20.05       12.74      7.17 o 
   7 -10  13        2.38        2.80      3.43 o 
   8 -10  13       10.70       12.82      4.37 o 
  -9  -9  13        9.50        8.98      7.87 o 
  -8  -9  13        4.42        4.57      3.38 o 
  -7  -9  13       36.31       31.13      4.03 o 
  -6  -9  13       37.29       37.55      4.02 o 
  -5  -9  13       57.35       45.26      4.18 o 
  -4  -9  13       90.33       88.36      5.94 o 
  -3  -9  13      511.32      554.87     12.80 o 
  -2  -9  13      358.13      359.21      9.91 o 
  -1  -9  13      398.15      415.75     10.35 o 
   0  -9  13      105.25       89.66      3.55 o 
   1  -9  13      178.57      165.82      5.52 o 
   2  -9  13      488.15      479.48     10.82 o 
   3  -9  13       77.98       80.05      5.01 o 
   4  -9  13      268.54      262.10      9.61 o 
   5  -9  13       21.66       24.96      4.24 o 
   6  -9  13      282.98      280.38     15.46 o 
   7  -9  13       37.05       46.21      6.74 o 
   8  -9  13       27.04       25.34      4.88 o 
  -9  -8  13      226.08      216.20     17.87 o 
  -8  -8  13        0.51       -2.01      4.50 o 
  -7  -8  13      221.54      221.17      9.29 o 
  -6  -8  13       77.43       73.46      5.79 o 
  -5  -8  13       98.08       98.55      8.40 o 
  -4  -8  13        4.92        0.37      1.91 o 
  -3  -8  13       18.01       17.29      2.64 o 
  -2  -8  13       61.55       58.67      3.58 o 
  -1  -8  13       49.11       60.01      2.86 o 
   0  -8  13      145.51      138.42      4.16 o 
   1  -8  13      399.81      431.61      7.92 o 
   2  -8  13      193.48      194.17      5.70 o 
   3  -8  13      495.86      472.21     10.59 o 
   4  -8  13      271.21      285.27     13.27 o 
   5  -8  13       19.80       18.45      5.70 o 
   6  -8  13      272.01      262.21     10.97 o 
   7  -8  13      387.47      393.06     19.95 o 
   8  -8  13      496.68      526.41     18.70 o 
 -10  -7  13       91.84       91.46     12.22 o 
  -9  -7  13       43.31       42.69      7.66 o 
  -8  -7  13       48.79       35.23      7.09 o 
  -7  -7  13      141.34      137.29      7.26 o 
  -6  -7  13      106.81      116.18     10.16 o 
  -5  -7  13      282.66      291.17     10.05 o 
  -4  -7  13       64.46       62.35      5.47 o 
  -3  -7  13     1639.76     1675.60     21.92 o 
  -2  -7  13      143.08      132.42      4.27 o 
  -1  -7  13       94.01       99.74      3.67 o 
   0  -7  13       26.41       24.21      2.18 o 
   1  -7  13      468.61      507.84      8.72 o 
   2  -7  13        5.67        4.42      2.14 o 
   3  -7  13      773.30      804.80     15.01 o 
   4  -7  13       49.57       48.41      5.33 o 
   5  -7  13      406.21      428.70     12.87 o 
   6  -7  13        1.77        3.01      3.19 o 
   7  -7  13      164.96      157.77      8.20 o 
   8  -7  13        2.24       -2.17      3.58 o 
 -10  -6  13      221.52      250.01     17.92 o 
  -9  -6  13       14.61       12.57      5.67 o 
  -8  -6  13      246.36      245.34     33.35 o 
  -7  -6  13        0.39        0.75      2.77 o 
  -6  -6  13      236.23      230.24      8.85 o 
  -5  -6  13       76.20       60.07      4.97 o 
  -4  -6  13      853.25      848.66     16.61 o 
  -3  -6  13      215.61      217.37      5.84 o 
  -2  -6  13     1111.72     1113.77     14.63 o 
  -1  -6  13      370.38      381.65      6.00 o 
   0  -6  13       13.63       15.47      1.98 o 
   1  -6  13      108.54      118.38      5.07 o 
   2  -6  13      464.94      482.69     11.65 o 
   3  -6  13      478.06      515.80      9.62 o 
   4  -6  13        0.83        3.12      2.79 o 
   5  -6  13      230.31      224.55      8.28 o 
   6  -6  13        6.45        5.95      3.38 o 
   7  -6  13      220.74      210.92      9.39 o 
   8  -6  13       16.55       11.33      4.24 o 
 -11  -5  13        0.69        5.79      6.28 o 
 -10  -5  13      158.02      153.28     14.25 o 
  -9  -5  13       89.82       85.73      9.06 o 
  -8  -5  13      468.05      487.83     19.17 o 
  -7  -5  13      362.85      357.63     10.91 o 
  -6  -5  13      360.23      376.72     11.21 o 
  -5  -5  13       79.44       78.87      4.74 o 
  -4  -5  13      100.32      104.59      4.61 o 
  -3  -5  13       91.71       88.02      3.77 o 
  -2  -5  13      156.53      162.82      4.58 o 
  -1  -5  13       13.07        9.65      1.59 o 
   0  -5  13      132.65      135.78      6.51 o 
   1  -5  13        7.70        9.25      1.63 o 
   2  -5  13      187.85      193.92     12.71 o 
   3  -5  13       42.37       38.62      3.99 o 
   4  -5  13      236.37      246.41      9.28 o 
   5  -5  13      813.80      873.87     18.04 o 
   6  -5  13       14.08       11.40      3.79 o 
   7  -5  13      187.32      202.13      9.29 o 
   8  -5  13        5.11        8.40      4.16 o 
 -11  -4  13      105.98      104.50     11.98 o 
 -10  -4  13       67.44       75.97      8.70 o 
  -9  -4  13      112.99      108.59      9.76 o 
  -8  -4  13      234.00      231.31     13.00 o 
  -7  -4  13      405.10      418.72     11.79 o 
  -6  -4  13      460.16      450.22     16.52 o 
  -5  -4  13      238.22      235.02      9.05 o 
  -4  -4  13      155.96      158.22      5.49 o 
  -3  -4  13      180.12      194.82      5.39 o 
  -2  -4  13      150.44      153.43      4.95 o 
  -1  -4  13      109.66      103.57      3.33 o 
   0  -4  13      113.40      121.92      4.11 o 
   1  -4  13      158.53      154.44      4.49 o 
   2  -4  13      161.58      170.81      8.92 o 
   3  -4  13       53.19       50.17      4.66 o 
   4  -4  13       27.29       18.00      3.71 o 
   5  -4  13      115.18      106.11      7.23 o 
   6  -4  13      114.83      124.26      7.40 o 
   7  -4  13      240.19      251.45     12.62 o 
   8  -4  13       13.86       14.64      5.01 o 
 -11  -3  13       20.28       18.93      7.39 o 
 -10  -3  13        0.45       -2.03      4.07 o 
  -9  -3  13      338.01      329.15     22.69 o 
  -8  -3  13       28.76       15.05      5.10 o 
  -7  -3  13      329.55      341.25     11.81 o 
  -6  -3  13      200.49      205.56      9.44 o 
  -5  -3  13      649.08      638.43     13.64 o 
  -4  -3  13      611.51      599.67     10.18 o 
  -3  -3  13      995.98      990.15     18.90 o 
  -2  -3  13       94.56       97.73      6.04 o 
  -1  -3  13      191.42      191.17      5.24 o 
   0  -3  13        2.54        6.53      2.35 o 
   1  -3  13       70.02       65.74      8.22 o 
   2  -3  13      197.29      205.18      6.77 o 
   3  -3  13        4.45        5.62      2.84 o 
   4  -3  13      325.95      317.83     10.87 o 
   5  -3  13       40.42       29.14      5.07 o 
   6  -3  13       11.88       11.64      3.92 o 
   7  -3  13       43.13       36.17      6.00 o 
 -11  -2  13        8.72        5.99      6.04 o 
 -10  -2  13       46.10       43.80      6.53 o 
  -9  -2  13      155.42      168.17     11.30 o 
  -8  -2  13        1.16        0.63      2.87 o 
  -7  -2  13      178.65      195.40      6.82 o 
  -6  -2  13       30.21       35.37      3.59 o 
  -5  -2  13      762.33      783.78     12.76 o 
  -4  -2  13        0.72       -0.44      1.52 o 
  -3  -2  13      918.44      933.72     12.52 o 
  -2  -2  13      169.93      167.55      4.61 o 
  -1  -2  13      261.26      272.68      6.29 o 
   0  -2  13        3.27        7.69      1.94 o 
   1  -2  13      557.46      585.59     11.75 o 
   2  -2  13        4.83        2.74      2.17 o 
   3  -2  13       11.79       13.20      3.47 o 
   4  -2  13       72.28       74.10      7.54 o 
   5  -2  13      122.05      122.20      8.17 o 
   6  -2  13      388.99      391.34     14.84 o 
   7  -2  13        2.54        4.05      4.60 o 
 -11  -1  13       15.24       16.47      6.71 o 
 -10  -1  13       11.38        7.52      4.51 o 
  -9  -1  13      106.23      110.28      7.48 o 
  -8  -1  13      189.43      182.12     11.78 o 
  -7  -1  13      595.57      605.87     15.23 o 
  -6  -1  13        1.33       -1.71      1.76 o 
  -5  -1  13      476.11      475.11      8.97 o 
  -4  -1  13       20.72       23.21      2.38 o 
  -3  -1  13      417.62      409.36      7.42 o 
  -2  -1  13        7.20        5.74      1.83 o 
  -1  -1  13      834.75      870.50     15.79 o 
   0  -1  13       54.27       53.01      6.01 o 
   1  -1  13      710.10      770.19     14.43 o 
   2  -1  13       14.93       15.78      4.28 o 
   3  -1  13       47.16       55.82      5.24 o 
   4  -1  13        1.63       -0.64      3.18 o 
   5  -1  13      111.37       94.80      7.75 o 
   6  -1  13       70.92       56.85      6.94 o 
 -11   0  13        8.14       11.59      6.86 o 
 -10   0  13       10.77       12.52      5.09 o 
  -9   0  13       12.28       13.54      4.13 o 
  -8   0  13      287.36      282.30      8.19 o 
  -7   0  13      197.04      195.76      5.88 o 
  -6   0  13      251.90      233.81      6.51 o 
  -5   0  13      339.63      317.95      7.28 o 
  -4   0  13      132.23      138.92      4.48 o 
  -3   0  13      440.23      430.25     12.44 o 
  -2   0  13      137.02      134.07     11.46 o 
  -1   0  13      666.85      658.69     11.29 o 
   0   0  13      492.92      508.91     10.90 o 
   1   0  13      317.80      334.48      8.91 o 
   2   0  13      167.17      182.98      8.55 o 
   3   0  13      349.56      372.52     23.52 o 
   4   0  13       61.48       62.81      8.74 o 
   5   0  13      133.41      138.94      9.23 o 
 -11   1  13       25.54       18.69      7.58 o 
 -10   1  13       60.42       64.08     10.86 o 
  -9   1  13      105.54      102.07      8.70 o 
  -8   1  13      193.65      198.73      7.85 o 
  -7   1  13      125.35      113.87      5.34 o 
  -6   1  13      225.34      207.30      6.15 o 
  -5   1  13       68.93       76.83      3.72 o 
  -4   1  13      419.34      399.40      8.66 o 
  -3   1  13       18.67       19.96      2.56 o 
  -2   1  13      557.08      532.07     11.50 o 
  -1   1  13       99.93       99.91      4.29 o 
   0   1  13      377.90      384.45     11.31 o 
   1   1  13      163.64      138.00      7.35 o 
   2   1  13      293.82      295.77     10.44 o 
   3   1  13       30.24       30.18      5.48 o 
   4   1  13      516.61      512.24     20.77 o 
   5   1  13        1.82        2.34      4.04 o 
 -11   2  13      153.77      138.40     14.39 o 
 -10   2  13       10.88       -1.64      5.99 o 
  -9   2  13      397.74      404.83     12.14 o 
  -8   2  13      127.22      117.69      6.40 o 
  -7   2  13      116.17      108.43      5.12 o 
  -6   2  13      233.47      235.03      9.33 o 
  -5   2  13      101.58       99.72      4.44 o 
  -4   2  13      125.43      113.85      6.48 o 
  -3   2  13        0.54        1.72      2.38 o 
  -2   2  13      226.12      210.69      7.15 o 
  -1   2  13       15.66        9.07      2.28 o 
   0   2  13      270.62      277.99     13.70 o 
   1   2  13       17.70       25.50      4.67 o 
   2   2  13       83.58       71.70      6.43 o 
   3   2  13       90.34       82.62      7.16 o 
   4   2  13       45.52       35.48     11.86 o 
 -11   3  13      176.75      170.57     16.61 o 
 -10   3  13       14.46       10.55      5.17 o 
  -9   3  13      168.80      178.25     10.31 o 
  -8   3  13       19.53       12.08      3.94 o 
  -7   3  13      194.15      195.92     10.97 o 
  -6   3  13       87.20       88.90      5.30 o 
  -5   3  13      128.88      127.18      7.56 o 
  -4   3  13        6.61        7.09      2.53 o 
  -3   3  13        3.95        5.12      2.76 o 
  -2   3  13       70.07       57.56      4.81 o 
  -1   3  13      172.20      169.21     24.53 o 
   0   3  13      404.35      390.01     50.30 o 
   1   3  13        2.56        2.50      3.64 o 
   2   3  13      285.87      306.60     18.69 o 
   3   3  13       22.69       15.52      4.76 o 
 -10   4  13       40.87       35.69      6.31 o 
  -9   4  13       71.22       66.80      5.77 o 
  -8   4  13       30.93       38.85      4.64 o 
  -7   4  13       37.81       28.65      5.48 o 
  -6   4  13        4.35        4.82      2.78 o 
  -5   4  13      209.26      221.76      7.91 o 
  -4   4  13       75.00       63.50      5.32 o 
  -3   4  13       75.99       61.10      6.28 o 
  -2   4  13       36.87       34.97      4.31 o 
  -1   4  13      147.51      136.42     12.56 o 
   0   4  13        1.14       -0.13      3.69 o 
   1   4  13      150.68      154.05     12.94 o 
  -9   5  13      148.68      135.18      7.13 o 
  -8   5  13       67.33       64.74      5.38 o 
  -7   5  13      213.48      191.70      8.94 o 
  -6   5  13       45.93       43.27      4.58 o 
  -5   5  13       76.09       67.76      8.05 o 
  -4   5  13        3.62       -2.90      3.10 o 
  -3   5  13      247.43      245.59      9.53 o 
  -2   5  13        0.89       -4.78      5.09 o 
  -1   5  13       80.44       89.24     10.87 o 
   0   5  13        1.40       -3.77      5.46 o 
  -7   6  13       14.39        8.80      3.96 o 
  -6   6  13      110.09      102.86     10.50 o 
  -5   6  13        1.13        1.64      3.48 o 
  -4   6  13       33.25       29.71      7.63 o 
  -3   6  13       40.31       24.53      9.75 o 
   0 -15  14       48.54       55.39     10.87 o 
   1 -15  14        8.40        7.20      6.95 o 
   2 -15  14      146.85      149.12     12.56 o 
  -3 -14  14      181.20      177.95     11.19 o 
  -2 -14  14       94.98       94.59      8.68 o 
  -1 -14  14       20.86        5.82      4.77 o 
   0 -14  14        2.60        3.86      5.40 o 
   1 -14  14       13.84       14.86      4.09 o 
   2 -14  14       30.52       33.33      5.46 o 
   3 -14  14      115.71      100.01     11.40 o 
   4 -14  14        0.45        0.48      6.04 o 
   5 -14  14       93.56       92.30      7.99 o 
  -4 -13  14      118.41      110.92     12.54 o 
  -3 -13  14      138.89      151.61     14.66 o 
  -2 -13  14      303.45      330.53     24.33 o 
  -1 -13  14       37.90       34.58      5.21 o 
   0 -13  14      382.04      379.58     16.67 o 
   1 -13  14        3.81        3.75      3.75 o 
   2 -13  14       14.63       12.34      4.66 o 
   3 -13  14       10.41        5.65      5.79 o 
   4 -13  14       12.39        8.39      4.59 o 
   5 -13  14       64.47       79.89      7.33 o 
   6 -13  14       70.76       70.10      7.28 o 
  -6 -12  14      122.76      115.79     28.81 o 
  -5 -12  14        1.28       -2.60      3.64 o 
  -4 -12  14       82.40       79.30      6.13 o 
  -3 -12  14       62.14       54.41      5.88 o 
  -2 -12  14       84.15       73.45      5.55 o 
  -1 -12  14       65.08       72.47      5.33 o 
   0 -12  14       32.21       35.28      4.86 o 
   1 -12  14       15.12       13.31      5.72 o 
   2 -12  14      202.55      180.51      9.34 o 
   3 -12  14       13.08        8.50      6.28 o 
   4 -12  14       48.21       45.29      8.43 o 
   5 -12  14        2.07       -0.28      3.71 o 
   6 -12  14       32.77       31.99      5.65 o 
   7 -12  14      278.94      305.21     26.37 o 
  -7 -11  14      133.96      137.85     10.13 o 
  -6 -11  14      201.05      190.86     17.72 o 
  -5 -11  14        0.31        1.78      3.33 o 
  -4 -11  14      246.21      234.56     12.55 o 
  -3 -11  14        1.65       -2.81      2.98 o 
  -2 -11  14      584.76      604.58     16.19 o 
  -1 -11  14       21.52       18.05      3.30 o 
   0 -11  14       87.51       84.30      4.02 o 
   1 -11  14        1.65        1.76      5.82 o 
   2 -11  14      247.29      260.27      9.84 o 
   3 -11  14        6.08        4.95      4.07 o 
   4 -11  14       83.10       80.83      6.73 o 
   5 -11  14        3.11        0.40      3.58 o 
   6 -11  14        3.58       -0.15      3.93 o 
   7 -11  14        6.09        7.87      4.58 o 
  -8 -10  14      104.99      112.87      9.17 o 
  -7 -10  14      124.88      141.74     10.70 o 
  -6 -10  14      202.96      195.51      9.75 o 
  -5 -10  14      520.55      572.24     16.48 o 
  -4 -10  14      194.15      190.17      7.94 o 
  -3 -10  14      339.50      353.54     16.44 o 
  -2 -10  14      162.64      151.72      7.70 o 
  -1 -10  14       24.40       23.19      3.42 o 
   0 -10  14      219.52      212.21      6.10 o 
   1 -10  14       90.88       88.41      5.12 o 
   2 -10  14      289.06      273.60     10.00 o 
   3 -10  14       63.11       64.44      5.38 o 
   4 -10  14       70.05       58.83      8.47 o 
   5 -10  14       72.19       82.85      7.44 o 
   6 -10  14      119.51      133.86     12.15 o 
   7 -10  14      155.63      158.45      9.71 o 
  -8  -9  14        0.73       -1.57      3.20 o 
  -7  -9  14       22.17       19.43      3.72 o 
  -6  -9  14       86.19       81.71      5.33 o 
  -5  -9  14       41.68       28.89      3.77 o 
  -4  -9  14      287.20      287.72      9.20 o 
  -3  -9  14      259.10      274.88      8.80 o 
  -2  -9  14      152.15      150.06      7.42 o 
  -1  -9  14      208.23      238.52      7.52 o 
   0  -9  14       70.71       67.83      4.28 o 
   1  -9  14      355.32      353.40     10.64 o 
   2  -9  14      403.82      414.34      8.86 o 
   3  -9  14       48.96       38.38      3.99 o 
   4  -9  14      230.87      226.97     12.67 o 
   5  -9  14      315.74      313.28     12.38 o 
   6  -9  14      345.05      334.09     19.49 o 
   7  -9  14      135.73      145.33      9.39 o 
  -9  -8  14       39.94       30.42      9.95 o 
  -8  -8  14       35.19       36.83      5.68 o 
  -7  -8  14       10.84        9.13      3.85 o 
  -6  -8  14       19.67       19.23     12.12 o 
  -5  -8  14      638.49      637.87     18.14 o 
  -4  -8  14      377.30      365.22      9.11 o 
  -3  -8  14      538.78      540.88     13.23 o 
  -2  -8  14      213.58      216.62      8.52 o 
  -1  -8  14      331.26      349.89      8.42 o 
   0  -8  14        4.98        5.23      1.87 o 
   1  -8  14     1137.94     1185.48     21.19 o 
   2  -8  14       72.12       62.28      3.66 o 
   3  -8  14      272.44      268.23      7.96 o 
   4  -8  14       16.11        9.40      4.86 o 
   5  -8  14      235.34      220.92     18.04 o 
   6  -8  14       11.58        8.27      5.02 o 
   7  -8  14      133.73      123.49      9.05 o 
 -10  -7  14       78.57       83.21     12.36 o 
  -9  -7  14        0.33       -1.98      6.62 o 
  -8  -7  14      220.85      227.37      9.62 o 
  -7  -7  14       50.61       53.56      5.30 o 
  -6  -7  14      182.08      173.92      8.27 o 
  -5  -7  14       38.00       29.64      5.32 o 
  -4  -7  14      820.40      790.66     15.87 o 
  -3  -7  14      517.49      531.23     13.63 o 
  -2  -7  14        9.77        9.26      1.97 o 
  -1  -7  14      308.24      326.22      6.39 o 
   0  -7  14       57.40       59.20      3.21 o 
   1  -7  14      726.91      783.14     15.76 o 
   2  -7  14       29.39       28.86      3.28 o 
   3  -7  14      294.62      317.10      8.56 o 
   4  -7  14       26.14       21.71      8.58 o 
   5  -7  14      140.79      128.54      8.20 o 
   6  -7  14       11.28        5.24      3.94 o 
   7  -7  14       41.73       31.78      5.41 o 
 -10  -6  14      165.51      186.41     16.37 o 
  -9  -6  14       40.14       41.00      9.75 o 
  -8  -6  14      365.72      394.87     18.17 o 
  -7  -6  14       11.70       10.33      4.05 o 
  -6  -6  14       84.71       79.06     11.95 o 
  -5  -6  14       32.75       25.66      4.84 o 
  -4  -6  14      106.18      113.96      5.13 o 
  -3  -6  14       34.93       29.80      3.73 o 
  -2  -6  14      153.31      158.15      5.19 o 
  -1  -6  14      202.89      202.90      4.54 o 
   0  -6  14      171.76      167.82      4.94 o 
   1  -6  14      128.45      142.74      5.16 o 
   2  -6  14      405.52      410.20      9.90 o 
   3  -6  14      502.87      535.55     14.32 o 
   4  -6  14       19.68       22.12      4.94 o 
   5  -6  14      240.76      253.16     13.62 o 
   6  -6  14        2.89       -0.21      3.76 o 
   7  -6  14       23.08       12.14      4.25 o 
 -10  -5  14       67.72       54.67     10.38 o 
  -9  -5  14      107.30      109.65     10.41 o 
  -8  -5  14      418.83      430.66     18.58 o 
  -7  -5  14        0.59        1.26      2.97 o 
  -6  -5  14      107.16      108.59      6.53 o 
  -5  -5  14       78.18       81.45      6.79 o 
  -4  -5  14      275.17      284.80      6.80 o 
  -3  -5  14        0.76        1.75      1.86 o 
  -2  -5  14      126.61      129.48      4.69 o 
  -1  -5  14        1.97       -1.51      1.42 o 
   0  -5  14      133.03      127.20      3.95 o 
   1  -5  14        2.48        2.10      1.98 o 
   2  -5  14       50.68       49.81      3.82 o 
   3  -5  14      296.99      287.46     18.42 o 
   4  -5  14      249.78      245.39     34.77 o 
   5  -5  14      133.56      120.79      8.14 o 
   6  -5  14      124.83      112.55      8.17 o 
   7  -5  14        1.91        1.62      4.17 o 
 -11  -4  14      214.60      193.50     15.84 o 
 -10  -4  14       17.57       13.81      6.91 o 
  -9  -4  14      185.29      181.95     12.55 o 
  -8  -4  14       74.73       95.07     11.30 o 
  -7  -4  14       54.72       61.10      5.28 o 
  -6  -4  14      388.69      408.90     10.81 o 
  -5  -4  14      302.25      286.60      8.91 o 
  -4  -4  14      270.09      289.95      6.89 o 
  -3  -4  14      261.84      271.84      6.63 o 
  -2  -4  14       60.70       64.62      4.01 o 
  -1  -4  14      119.52      125.40      6.87 o 
   0  -4  14      206.76      211.32      5.19 o 
   1  -4  14       17.61       14.81      2.44 o 
   2  -4  14      229.77      229.21      7.29 o 
   3  -4  14       79.07       75.00      5.69 o 
   4  -4  14       30.82       23.78      4.58 o 
   5  -4  14       78.20       68.39     12.10 o 
   6  -4  14       21.29       12.81      6.37 o 
   7  -4  14      122.89      107.17     14.85 o 
 -11  -3  14       50.13       42.16      9.61 o 
 -10  -3  14       10.30       13.76      6.95 o 
  -9  -3  14      185.04      184.62     12.28 o 
  -8  -3  14      153.52      169.84     10.49 o 
  -7  -3  14       87.86       86.69      5.49 o 
  -6  -3  14        7.68       10.88      2.83 o 
  -5  -3  14      548.24      530.45     10.29 o 
  -4  -3  14      123.77      119.22      4.39 o 
  -3  -3  14      203.28      204.57      5.54 o 
  -2  -3  14      173.29      182.95      5.92 o 
  -1  -3  14      686.12      715.25     13.96 o 
   0  -3  14       85.44       97.28      7.99 o 
   1  -3  14      197.29      211.17      6.70 o 
   2  -3  14       46.56       42.15      3.62 o 
   3  -3  14       20.93       22.14      3.98 o 
   4  -3  14      101.33       95.89      7.28 o 
   5  -3  14        3.19        1.74      3.68 o 
   6  -3  14       64.79       58.28      6.85 o 
 -11  -2  14      102.00      104.31     12.36 o 
 -10  -2  14      187.77      203.74     16.47 o 
  -9  -2  14      328.17      341.61     14.42 o 
  -8  -2  14        0.57        2.63      2.53 o 
  -7  -2  14      263.10      254.92      6.74 o 
  -6  -2  14       90.54       87.89      4.22 o 
  -5  -2  14      129.93      144.51      5.12 o 
  -4  -2  14        2.57        1.38      1.78 o 
  -3  -2  14      511.70      495.40      8.58 o 
  -2  -2  14       10.99        8.40      2.44 o 
  -1  -2  14     1210.58     1272.82     18.22 o 
   0  -2  14       59.67       61.93      4.54 o 
   1  -2  14      353.33      375.21     11.58 o 
   2  -2  14      106.63      103.36      8.03 o 
   3  -2  14      106.32      108.81      7.42 o 
   4  -2  14        3.74        8.31      4.02 o 
   5  -2  14      142.53      156.47      9.47 o 
   6  -2  14       96.77       72.83      7.57 o 
 -11  -1  14        0.23       -0.24      5.89 o 
 -10  -1  14       82.40      109.14     12.89 o 
  -9  -1  14      104.87      115.25      9.26 o 
  -8  -1  14      196.52      193.95      6.15 o 
  -7  -1  14      327.92      311.90      7.59 o 
  -6  -1  14       16.93       14.73      2.65 o 
  -5  -1  14      102.61       92.77      4.36 o 
  -4  -1  14        5.85        5.11      1.96 o 
  -3  -1  14      547.15      537.16     15.76 o 
  -2  -1  14       47.79       33.85      3.41 o 
  -1  -1  14      662.42      681.21     11.69 o 
   0  -1  14       62.75       78.28      5.48 o 
   1  -1  14      799.79      863.77     19.82 o 
   2  -1  14        1.36        1.14      2.59 o 
   3  -1  14      680.18      675.24     19.27 o 
   4  -1  14       51.29       39.81      5.78 o 
   5  -1  14      177.98      196.31     10.59 o 
 -11   0  14      153.12      172.40     15.45 o 
 -10   0  14       61.33       71.09     11.35 o 
  -9   0  14       21.80       16.16      5.52 o 
  -8   0  14       95.66       85.55      5.02 o 
  -7   0  14      454.34      469.42      9.67 o 
  -6   0  14      223.22      225.48      6.51 o 
  -5   0  14       13.53       12.41      2.37 o 
  -4   0  14      411.66      425.12      8.18 o 
  -3   0  14       61.69       51.11      3.84 o 
  -2   0  14      268.94      265.98      7.88 o 
  -1   0  14      210.72      213.17      5.99 o 
   0   0  14      136.37      124.27     10.51 o 
   1   0  14      168.78      167.71     11.25 o 
   2   0  14      283.10      303.83     11.85 o 
   3   0  14       71.84       90.47      7.30 o 
   4   0  14       95.72       92.22      7.82 o 
 -10   1  14       43.93       45.01     10.53 o 
  -9   1  14      248.92      254.38     10.55 o 
  -8   1  14      228.09      232.20      7.82 o 
  -7   1  14       23.17       16.66      3.12 o 
  -6   1  14       70.33       67.21      5.26 o 
  -5   1  14        0.94       -1.48      1.91 o 
  -4   1  14      241.14      239.80      6.67 o 
  -3   1  14       36.65       37.23      3.88 o 
  -2   1  14      283.54      285.48      8.41 o 
  -1   1  14        4.65        1.46      3.31 o 
   0   1  14      112.15      110.90     17.09 o 
   1   1  14      184.72      173.97      9.22 o 
   2   1  14        9.19        1.26      5.79 o 
   3   1  14       28.64       19.80      4.97 o 
 -10   2  14       29.39       27.08      5.63 o 
  -9   2  14      144.62      146.20     10.61 o 
  -8   2  14      112.25      121.28      6.04 o 
  -7   2  14      127.49      132.75      6.72 o 
  -6   2  14        8.74        7.59      3.03 o 
  -5   2  14       20.37       18.68      3.81 o 
  -4   2  14       72.24       69.06      4.84 o 
  -3   2  14        0.63        1.28      3.12 o 
  -2   2  14      403.79      397.56     25.55 o 
  -1   2  14        3.27        2.53      5.56 o 
   0   2  14      547.73      579.68     21.61 o 
   1   2  14      105.14      108.35      7.56 o 
   2   2  14      134.52      121.16     12.12 o 
  -9   3  14      162.25      172.85     12.01 o 
  -8   3  14        1.09       -1.49      3.28 o 
  -7   3  14      145.58      133.36      6.99 o 
  -6   3  14       21.73       25.25      3.65 o 
  -5   3  14       39.85       36.59      5.44 o 
  -4   3  14       14.66       12.07      3.65 o 
  -3   3  14       12.88        8.01      3.36 o 
  -2   3  14       20.06       22.14      4.65 o 
  -1   3  14       93.61       93.00     23.78 o 
   0   3  14      467.71      492.89     19.92 o 
   1   3  14        6.66        4.39      5.70 o 
  -8   4  14       49.70       44.24      7.99 o 
  -7   4  14      325.02      316.99     11.66 o 
  -6   4  14      125.05      112.59      6.02 o 
  -5   4  14      222.21      226.03     14.95 o 
  -4   4  14       54.13       45.24      8.74 o 
  -3   4  14       25.92       26.56      4.44 o 
  -2   4  14        2.42       -1.69      5.60 o 
  -1   4  14      107.28      112.86     12.17 o 
   0   4  14       33.62       26.85      7.82 o 
  -6   5  14       62.47       62.21      8.73 o 
  -5   5  14      194.51      191.03      8.82 o 
  -4   5  14       26.90       17.56      4.37 o 
  -3   5  14      281.85       40.71     44.24 o 
  -2 -14  15      317.69      344.51     22.55 o 
  -1 -14  15        1.82        6.08      7.15 o 
   0 -14  15       16.99       10.11      5.83 o 
   1 -14  15       16.76        6.23      6.71 o 
   2 -14  15       83.62       74.66      6.81 o 
   3 -14  15      114.43      128.31     12.56 o 
  -4 -13  15       10.65       10.73      6.52 o 
  -3 -13  15      184.27      175.45      9.05 o 
  -2 -13  15       72.92       68.56      6.70 o 
  -1 -13  15       16.69       22.08      3.99 o 
   0 -13  15      361.27      343.50     20.72 o 
   1 -13  15       24.23       18.57      4.58 o 
   2 -13  15       40.13       30.87      5.34 o 
   3 -13  15        2.35       -1.55      5.79 o 
   4 -13  15        4.64        1.59      6.04 o 
   5 -13  15      190.53      206.07     10.95 o 
  -5 -12  15       43.39       33.06      5.55 o 
  -4 -12  15      138.00      142.10      9.71 o 
  -3 -12  15       21.38       13.77      4.36 o 
  -2 -12  15       76.63       70.24      5.55 o 
  -1 -12  15      135.97      131.83      5.84 o 
   0 -12  15      262.17      286.56     18.54 o 
   1 -12  15       67.55       59.87      5.98 o 
   2 -12  15      765.09      821.44     21.95 o 
   3 -12  15       10.15        0.97      5.51 o 
   4 -12  15        1.51       -3.36      3.45 o 
   5 -12  15      104.94      108.03      8.24 o 
   6 -12  15       12.13       13.01      7.12 o 
  -6 -11  15       75.64       68.01      8.10 o 
  -5 -11  15       52.78       43.79      5.70 o 
  -4 -11  15      139.47      131.08      7.28 o 
  -3 -11  15        2.16       -2.73      3.40 o 
  -2 -11  15       61.65       47.67      5.43 o 
  -1 -11  15       29.18       26.39      3.78 o 
   0 -11  15      215.10      224.19      8.75 o 
   1 -11  15        1.33        2.61      3.46 o 
   2 -11  15      244.50      254.45     14.32 o 
   3 -11  15      214.70      232.28     15.41 o 
   4 -11  15      426.04      448.13     31.05 o 
   5 -11  15      207.03      217.50     13.33 o 
   6 -11  15       85.27       70.11      7.18 o 
  -7 -10  15       25.99       19.51      5.79 o 
  -6 -10  15      224.70      221.45     11.91 o 
  -5 -10  15        5.13        4.92      3.28 o 
  -4 -10  15      119.03      114.07      6.69 o 
  -3 -10  15       47.88       52.75      5.55 o 
  -2 -10  15       40.98       29.57      4.01 o 
  -1 -10  15      130.39      128.27      8.32 o 
   0 -10  15      251.90      258.75      7.29 o 
   1 -10  15      129.42      117.29      5.91 o 
   2 -10  15      365.88      378.94     18.08 o 
   3 -10  15        3.83        3.27      3.33 o 
   4 -10  15      299.50      276.08     11.63 o 
   5 -10  15       47.91       43.02      8.02 o 
   6 -10  15      504.61      538.87     17.89 o 
  -8  -9  15       13.17        8.70      3.88 o 
  -7  -9  15      185.92      176.64      8.14 o 
  -6  -9  15      181.17      176.27      7.54 o 
  -5  -9  15      445.34      433.76     11.48 o 
  -4  -9  15      621.93      626.34     14.61 o 
  -3  -9  15       57.00       57.16      8.38 o 
  -2  -9  15       35.94       38.32      3.96 o 
  -1  -9  15      647.42      706.20     14.40 o 
   0  -9  15      114.15      104.47      4.52 o 
   1  -9  15      543.23      556.98     14.86 o 
   2  -9  15       57.15       46.87      4.18 o 
   3  -9  15      195.28      192.53      9.26 o 
   4  -9  15       26.52       25.80      4.85 o 
   5  -9  15      130.79      123.03     11.83 o 
   6  -9  15        8.51        7.05      4.35 o 
  -9  -8  15       23.04       12.07      8.06 o 
  -8  -8  15      107.82      107.42      8.36 o 
  -7  -8  15       52.51       53.63      5.80 o 
  -6  -8  15      247.27      256.17     10.50 o 
  -5  -8  15      201.21      188.35     10.65 o 
  -4  -8  15       49.61       40.91      3.71 o 
  -3  -8  15      277.24      269.25      6.80 o 
  -2  -8  15      137.78      149.39      5.80 o 
  -1  -8  15      345.83      349.59     12.89 o 
   0  -8  15        1.08        0.65      1.96 o 
   1  -8  15      884.13      945.82     20.96 o 
   2  -8  15       74.61       68.81      3.90 o 
   3  -8  15      240.53      230.27     10.05 o 
   4  -8  15        5.51        7.45      8.28 o 
   5  -8  15      224.95      209.42     10.38 o 
   6  -8  15        9.56        5.26      4.20 o 
   7  -8  15       44.13       42.50      6.42 o 
  -9  -7  15       21.70       27.53      9.85 o 
  -8  -7  15      105.71       94.39     13.69 o 
  -7  -7  15        1.01        1.12      3.30 o 
  -6  -7  15       27.34       30.64      5.05 o 
  -5  -7  15        2.82       -1.60      3.11 o 
  -4  -7  15      173.60      163.43      7.00 o 
  -3  -7  15      124.64      114.40      4.78 o 
  -2  -7  15       58.83       50.15      3.28 o 
  -1  -7  15       78.89       80.02      4.75 o 
   0  -7  15      110.53      103.99      4.46 o 
   1  -7  15      165.27      173.08     12.36 o 
   2  -7  15        1.58        0.98      2.29 o 
   3  -7  15      761.14      864.73     22.09 o 
   4  -7  15        9.82        8.15      3.88 o 
   5  -7  15      272.68      282.93     12.08 o 
   6  -7  15       32.30       22.08      5.20 o 
  -9  -6  15       18.99       12.60      8.11 o 
  -8  -6  15      159.49      170.04     10.46 o 
  -7  -6  15       11.17       10.57      4.40 o 
  -6  -6  15       76.24       72.41     10.75 o 
  -5  -6  15       30.76       30.01      4.55 o 
  -4  -6  15      198.60      192.37      5.95 o 
  -3  -6  15      118.46      117.01      6.19 o 
  -2  -6  15       66.26       61.56      4.64 o 
  -1  -6  15       39.23       34.86      3.10 o 
   0  -6  15      141.70      140.07      7.53 o 
   1  -6  15       77.15       79.37      5.79 o 
   2  -6  15       70.79       78.52      7.24 o 
   3  -6  15       59.85       60.07      5.82 o 
   4  -6  15       84.79       92.21     18.66 o 
   5  -6  15       57.00       48.01      6.14 o 
   6  -6  15        0.43        1.17      3.97 o 
 -10  -5  15       11.43        2.85      6.81 o 
  -9  -5  15        7.64        9.27      7.58 o 
  -8  -5  15      141.59      134.39      7.60 o 
  -7  -5  15       58.15       51.84      5.91 o 
  -6  -5  15      312.87      316.80     13.36 o 
  -5  -5  15      266.78      274.10      7.78 o 
  -4  -5  15      101.81      104.03      4.53 o 
  -3  -5  15        4.10       -0.12      1.91 o 
  -2  -5  15      124.06      126.45      5.64 o 
  -1  -5  15       22.69       19.93      2.68 o 
   0  -5  15      347.83      360.94      8.06 o 
   1  -5  15      183.16      170.71      7.53 o 
   2  -5  15      167.62      177.19      6.63 o 
   3  -5  15       16.59       15.61      3.95 o 
   4  -5  15      130.73      130.69      8.29 o 
   5  -5  15       11.00        6.50      3.92 o 
   6  -5  15       36.39       26.52      5.55 o 
 -10  -4  15       32.73       24.77      8.84 o 
  -9  -4  15       38.83       41.34      9.95 o 
  -8  -4  15        2.85        1.03      3.12 o 
  -7  -4  15       74.03       60.36      5.26 o 
  -6  -4  15        5.67        6.23      2.54 o 
  -5  -4  15      177.73      180.65      6.11 o 
  -4  -4  15      381.87      401.45      8.23 o 
  -3  -4  15      165.35      183.24      5.52 o 
  -2  -4  15      250.05      256.10     10.10 o 
  -1  -4  15      161.65      169.87      6.42 o 
   0  -4  15       51.94       55.55      3.40 o 
   1  -4  15       63.92       56.21      5.15 o 
   2  -4  15       65.79       52.39      4.55 o 
   3  -4  15        0.19       -0.31      3.17 o 
   4  -4  15      391.85      438.93     15.12 o 
   5  -4  15       51.46       45.18      6.14 o 
   6  -4  15      160.87      151.43      9.73 o 
 -10  -3  15       12.62       13.28      7.58 o 
  -9  -3  15      333.71      343.25     15.10 o 
  -8  -3  15       32.85       26.34      4.35 o 
  -7  -3  15       72.08       78.04      4.46 o 
  -6  -3  15       64.74       63.88      4.21 o 
  -5  -3  15      136.20      124.24      5.22 o 
  -4  -3  15        5.59        8.66      2.21 o 
  -3  -3  15      475.87      476.12     10.55 o 
  -2  -3  15      228.33      224.58      7.46 o 
  -1  -3  15      355.05      380.97      9.57 o 
   0  -3  15      351.15      389.23      9.48 o 
   1  -3  15        2.15        4.54      3.11 o 
   2  -3  15       28.48       33.02      4.20 o 
   3  -3  15       85.69       85.93      6.92 o 
   4  -3  15      151.09      152.34      9.16 o 
   5  -3  15        0.89        4.84      4.25 o 
 -10  -2  15      107.36      112.81     13.52 o 
  -9  -2  15      248.47      217.00     12.28 o 
  -8  -2  15        1.14       -0.51      2.64 o 
  -7  -2  15      123.70      112.04      5.01 o 
  -6  -2  15       47.94       51.07      3.74 o 
  -5  -2  15      346.94      360.00      7.60 o 
  -4  -2  15       56.29       55.60      3.48 o 
  -3  -2  15      622.55      634.05     12.41 o 
  -2  -2  15        6.55        5.16      2.57 o 
  -1  -2  15      463.09      481.34     11.08 o 
   0  -2  15       71.61       66.97      5.38 o 
   1  -2  15      716.03      758.63     20.53 o 
   2  -2  15        1.06       -4.53      2.98 o 
   3  -2  15      296.61      342.39     17.53 o 
   4  -2  15       23.18       14.13      4.57 o 
   5  -2  15       59.72       72.20      7.38 o 
 -10  -1  15       38.41       36.12      9.75 o 
  -9  -1  15      422.64      451.13     16.16 o 
  -8  -1  15       46.77       43.55      5.08 o 
  -7  -1  15       74.17       79.30      4.80 o 
  -6  -1  15      286.60      285.57      8.06 o 
  -5  -1  15       45.39       45.78      3.50 o 
  -4  -1  15      268.17      263.85      6.55 o 
  -3  -1  15      366.39      369.19      9.61 o 
  -2  -1  15      183.38      172.10     12.47 o 
  -1  -1  15      208.70      214.56      7.83 o 
   0  -1  15       80.61       74.16      6.10 o 
   1  -1  15       90.26       88.45     10.72 o 
   2  -1  15       74.15       73.07      9.66 o 
   3  -1  15       83.95       88.98      7.35 o 
   4  -1  15       16.08        8.74      4.83 o 
 -10   0  15      270.82      282.02     20.62 o 
  -9   0  15       97.43      108.37      7.40 o 
  -8   0  15       41.17       42.14      6.39 o 
  -7   0  15       22.88       21.81      4.08 o 
  -6   0  15       69.45       64.35      4.51 o 
  -5   0  15       52.91       54.68      3.87 o 
  -4   0  15      211.13      214.38      7.47 o 
  -3   0  15       10.60       10.96      3.36 o 
  -2   0  15      112.48      111.79     10.53 o 
  -1   0  15      109.37      100.50     11.00 o 
   0   0  15        1.59        2.77      3.45 o 
   1   0  15      189.72      195.26      9.78 o 
   2   0  15       16.39        8.93      6.04 o 
   3   0  15       62.64       56.69     10.14 o 
  -9   1  15      197.48      199.25      8.84 o 
  -8   1  15        5.62        7.26      3.25 o 
  -7   1  15      161.94      166.66      9.10 o 
  -6   1  15        5.57        3.79      3.08 o 
  -5   1  15        1.04       -0.38      2.47 o 
  -4   1  15       83.25       77.18      7.90 o 
  -3   1  15       12.93       12.56      4.14 o 
  -2   1  15      423.36      436.87     11.82 o 
  -1   1  15      175.66      163.53     22.65 o 
   0   1  15      182.96      190.15     23.57 o 
   1   1  15       59.21       55.45      6.08 o 
   2   1  15       95.72       86.73     10.96 o 
  -9   2  15       52.14       48.95      6.64 o 
  -8   2  15       21.98       18.61      4.55 o 
  -7   2  15      183.20      175.03      8.00 o 
  -6   2  15      143.73      130.84      8.87 o 
  -5   2  15       40.62       29.45      4.09 o 
  -4   2  15       21.35       19.99      4.12 o 
  -3   2  15      180.29      165.38     11.42 o 
  -2   2  15       12.99        7.58      4.41 o 
  -1   2  15       28.91       32.91     15.62 o 
   0   2  15      203.07      208.81     15.07 o 
   1   2  15        1.19        2.17      5.46 o 
  -8   3  15       50.50       57.41      6.07 o 
  -7   3  15      122.67      130.02      7.84 o 
  -6   3  15        8.09        8.30      3.35 o 
  -5   3  15       77.56       65.45      8.27 o 
  -4   3  15       68.93       69.31      7.79 o 
  -3   3  15        7.76        7.53      3.71 o 
  -2   3  15       13.91        3.19     11.08 o 
  -1   3  15        1.76        1.21      6.04 o 
  -5   4  15      264.95      267.25     10.34 o 
  -4   4  15       16.03       14.58      4.33 o 
  -3 -13  16      177.68      174.49      9.25 o 
  -2 -13  16      123.51      115.17      7.76 o 
  -1 -13  16      102.09      109.47     10.64 o 
   0 -13  16      418.77      422.31     23.32 o 
   1 -13  16       33.48       31.24      8.60 o 
   2 -13  16       28.29       19.90      4.92 o 
   3 -13  16       16.21       29.36      7.87 o 
  -4 -12  16       14.05        6.32      6.06 o 
  -3 -12  16        5.16        6.91      4.60 o 
  -2 -12  16      108.22       94.91      5.48 o 
  -1 -12  16      103.87      110.63      8.14 o 
   0 -12  16      376.63      421.39     22.99 o 
   1 -12  16      274.72      285.66     11.56 o 
   2 -12  16      285.12      285.74     13.06 o 
   3 -12  16      148.64      169.31     13.81 o 
   4 -12  16       66.00       55.73     10.19 o 
  -6 -11  16       10.12       14.33      5.77 o 
  -5 -11  16       31.89       25.19      5.07 o 
  -4 -11  16        6.02        2.71      4.02 o 
  -3 -11  16       23.68       14.83      4.46 o 
  -2 -11  16       43.73       43.77      4.62 o 
  -1 -11  16        0.27        2.09      3.08 o 
   0 -11  16      517.54      509.89     17.76 o 
   1 -11  16      191.91      189.26      9.54 o 
   2 -11  16      391.19      415.54     14.48 o 
   3 -11  16        5.93        8.06      6.04 o 
   4 -11  16      828.36      831.68     33.61 o 
   5 -11  16       14.55       16.94      5.05 o 
  -6 -10  16      344.41      307.40     17.26 o 
  -5 -10  16       85.95       91.62      6.60 o 
  -4 -10  16        7.46        9.27      3.69 o 
  -3 -10  16      217.53      221.13      8.06 o 
  -2 -10  16        1.17        3.14      2.82 o 
  -1 -10  16      271.89      264.25     18.35 o 
   0 -10  16       96.31       86.68     10.87 o 
   1 -10  16        6.89        7.29      3.03 o 
   2 -10  16       97.85       92.39      7.13 o 
   3 -10  16        5.04        1.84      5.55 o 
   4 -10  16      186.84      176.02     14.92 o 
   5 -10  16        3.46        5.41      4.73 o 
  -7  -9  16       28.71       25.55      4.62 o 
  -6  -9  16       94.10       66.49      6.06 o 
  -5  -9  16      245.76      250.72      8.18 o 
  -4  -9  16      105.59       96.43      9.57 o 
  -3  -9  16      315.08      322.49      9.58 o 
  -2  -9  16        0.76       -1.15      2.61 o 
  -1  -9  16     1018.00     1043.78     26.42 o 
   0  -9  16        3.47        4.07      2.61 o 
   1  -9  16       87.07       95.31      6.43 o 
   2  -9  16       17.47       12.75      3.36 o 
   3  -9  16        1.61        7.34      5.70 o 
   4  -9  16       67.05       61.93      6.34 o 
   5  -9  16        1.03        3.36      4.18 o 
  -8  -8  16       27.28       24.01     14.10 o 
  -7  -8  16        1.63       -0.65      4.28 o 
  -6  -8  16      133.68      123.49      9.19 o 
  -5  -8  16        5.29        8.32      3.27 o 
  -4  -8  16       41.70       36.75      3.35 o 
  -3  -8  16       79.49       81.09      8.31 o 
  -2  -8  16        0.48        1.33      2.68 o 
  -1  -8  16      228.89      236.38      8.02 o 
   0  -8  16       21.78       19.13      5.00 o 
   1  -8  16     1120.69     1184.64     25.04 o 
   2  -8  16        0.13        4.67      3.06 o 
   3  -8  16      304.86      323.87     13.81 o 
   4  -8  16       87.26       83.28      7.21 o 
   5  -8  16        2.51        3.40      3.99 o 
  -8  -7  16       21.46       21.97      5.53 o 
  -7  -7  16        1.91        0.83      3.68 o 
  -6  -7  16      243.56      237.81     13.06 o 
  -5  -7  16       19.64       15.75      3.68 o 
  -4  -7  16       69.97       74.85      4.65 o 
  -3  -7  16        6.13        4.62      2.26 o 
  -2  -7  16       12.88       15.16      2.73 o 
  -1  -7  16       12.09        9.72      2.94 o 
   0  -7  16        5.31        3.27      2.50 o 
   1  -7  16      306.21      313.01     12.00 o 
   2  -7  16       16.01       14.11      4.59 o 
   3  -7  16      451.75      450.67     14.84 o 
   4  -7  16       75.40       72.23      6.81 o 
   5  -7  16      233.11      262.19     14.80 o 
  -9  -6  16       35.30       35.11     10.62 o 
  -8  -6  16      264.40      259.78     20.72 o 
  -7  -6  16      132.52      124.23      7.82 o 
  -6  -6  16      127.31      109.35     12.22 o 
  -5  -6  16        1.85        1.13      2.45 o 
  -4  -6  16       76.08       72.84      4.25 o 
  -3  -6  16       20.46       18.03      2.82 o 
  -2  -6  16      261.56      265.04      7.25 o 
  -1  -6  16        1.82        0.15      2.09 o 
   0  -6  16       85.02       87.62      6.04 o 
   1  -6  16       30.98       27.82     10.38 o 
   2  -6  16        4.71       -0.27      3.31 o 
   3  -6  16       94.05      104.34      7.42 o 
   4  -6  16        5.46       -0.27      3.61 o 
   5  -6  16      377.58      390.08     14.79 o 
  -9  -5  16        2.23        7.00      7.87 o 
  -8  -5  16       39.96       42.67      7.36 o 
  -7  -5  16      235.59      256.37     12.14 o 
  -6  -5  16      383.79      361.09     10.35 o 
  -5  -5  16      105.16      114.99      5.06 o 
  -4  -5  16      277.30      289.61      7.61 o 
  -3  -5  16       80.05       69.72      7.88 o 
  -2  -5  16       54.61       54.41      4.40 o 
  -1  -5  16        2.44       -0.93      2.05 o 
   0  -5  16       20.14       17.45      3.61 o 
   1  -5  16        0.32       -1.12      3.16 o 
   2  -5  16      223.60      223.13     10.11 o 
   3  -5  16        1.52        2.94      3.69 o 
   4  -5  16      122.46      136.34      8.76 o 
   5  -5  16      208.85      207.94     10.91 o 
  -9  -4  16       37.58       46.70     11.16 o 
  -8  -4  16        1.42       -3.73      3.13 o 
  -7  -4  16       21.83       16.26      3.35 o 
  -6  -4  16       24.10       32.28      3.57 o 
  -5  -4  16      177.10      179.41      6.45 o 
  -4  -4  16      420.96      454.83     11.78 o 
  -3  -4  16      273.68      306.95      8.39 o 
  -2  -4  16      334.37      349.38      9.65 o 
  -1  -4  16        1.24       -0.91      2.42 o 
   0  -4  16      127.57      142.00     14.86 o 
   1  -4  16       23.21       21.39      4.62 o 
   2  -4  16      149.86      163.31      8.78 o 
   3  -4  16       78.67       67.05      6.39 o 
   4  -4  16      357.66      380.08     14.27 o 
  -9  -3  16      162.82      179.52     26.37 o 
  -8  -3  16       53.50       50.86      4.54 o 
  -7  -3  16      109.05       94.06      5.51 o 
  -6  -3  16       81.81       85.59      4.99 o 
  -5  -3  16      275.57      272.31      6.83 o 
  -4  -3  16       79.47       88.08      4.42 o 
  -3  -3  16      145.23      144.46      6.39 o 
  -2  -3  16      148.03      154.85     11.22 o 
  -1  -3  16      485.67      546.63     13.23 o 
   0  -3  16      120.45      114.73      7.30 o 
   1  -3  16      495.70      530.45     16.50 o 
   2  -3  16        6.34       -1.21      5.02 o 
   3  -3  16      188.08      175.25     14.29 o 
   4  -3  16      156.43      171.60     13.47 o 
  -9  -2  16      410.11      436.22     12.63 o 
  -8  -2  16      426.91      442.11     11.13 o 
  -7  -2  16       36.12       32.47      4.02 o 
  -6  -2  16      517.70      529.96     11.59 o 
  -5  -2  16      219.94      226.46      6.70 o 
  -4  -2  16      173.30      174.89      6.96 o 
  -3  -2  16       55.14       43.36     11.35 o 
  -2  -2  16       34.29       34.54      4.26 o 
  -1  -2  16        2.92        4.26      3.65 o 
   0  -2  16        2.85        0.74      4.63 o 
   1  -2  16       73.92       81.30      6.83 o 
   2  -2  16        0.14        0.97      5.51 o 
   3  -2  16      163.75      163.90     14.10 o 
  -9  -1  16       64.62       62.90      5.71 o 
  -8  -1  16      164.61      178.63     10.53 o 
  -7  -1  16      126.18      122.21      6.22 o 
  -6  -1  16      706.26      780.47     18.30 o 
  -5  -1  16      121.59      131.12      5.40 o 
  -4  -1  16      306.56      290.50      9.08 o 
  -3  -1  16        5.60        4.63      3.71 o 
  -2  -1  16       18.95       18.81      3.78 o 
  -1  -1  16       61.27       56.64      9.37 o 
   0  -1  16       13.82       13.03      4.07 o 
   1  -1  16        6.97        3.88      3.87 o 
   2  -1  16       16.15       14.73      6.86 o 
  -9   0  16      175.55      183.52      8.76 o 
  -8   0  16        9.04        4.90      3.85 o 
  -7   0  16       60.63       61.15      5.12 o 
  -6   0  16      107.80      106.21      6.04 o 
  -5   0  16       92.13       97.55      5.77 o 
  -4   0  16      907.85      975.12     20.73 o 
  -3   0  16       48.17       39.26      7.93 o 
  -2   0  16      578.27      589.45     19.90 o 
  -1   0  16       44.77       36.56      8.74 o 
   0   0  16       96.09      108.32     11.78 o 
   1   0  16       34.58       35.18      5.39 o 
  -8   1  16       52.53       49.88      5.68 o 
  -7   1  16      208.12      205.36      9.34 o 
  -6   1  16        6.37        2.31      3.10 o 
  -5   1  16        0.61        4.22      3.22 o 
  -4   1  16       33.84       39.90      4.95 o 
  -3   1  16        7.75        3.25      3.40 o 
  -2   1  16      599.46      573.31     75.70 o 
  -1   1  16        5.14        6.73      7.53 o 
   0   1  16      114.13      110.06     11.93 o 
  -7   2  16      258.24      262.90     10.71 o 
  -6   2  16       82.51       84.36      6.66 o 
  -5   2  16      121.05      128.59     14.64 o 
  -4   2  16        4.29        1.59      3.45 o 
  -3   2  16       16.65       17.83      4.54 o 
  -2   2  16        6.10        6.52      6.81 o 
   0 -13  17        1.27        0.34      6.76 o 
  -3 -12  17        0.10       -1.12      3.38 o 
  -2 -12  17      253.26      271.21     13.04 o 
  -1 -12  17       15.70        6.68      4.93 o 
   0 -12  17       88.48       86.59     11.64 o 
   1 -12  17       20.89       27.04      8.11 o 
   2 -12  17      105.19      112.04     10.72 o 
   3 -12  17        0.90        1.93      5.89 o 
  -4 -11  17        6.32        1.26      4.52 o 
  -3 -11  17       43.71       39.46      4.73 o 
  -2 -11  17      256.60      260.75      9.91 o 
  -1 -11  17        0.43        2.00      3.31 o 
   0 -11  17       90.27       85.59      8.13 o 
   1 -11  17        0.18        1.66      3.83 o 
   2 -11  17       44.67       54.23      6.19 o 
   3 -11  17       16.68        6.95      6.37 o 
  -6 -10  17       18.96       16.73      5.88 o 
  -5 -10  17      352.89      334.42     15.03 o 
  -4 -10  17        3.03        0.49      4.01 o 
  -3 -10  17      207.35      213.10      8.27 o 
  -2 -10  17        3.86        1.87      3.26 o 
  -1 -10  17       26.20       22.84      4.14 o 
   0 -10  17      156.50      168.54     14.10 o 
   1 -10  17       44.82       49.86      4.92 o 
   2 -10  17      119.41      141.61      8.65 o 
   3 -10  17       64.31       62.63      9.85 o 
   4 -10  17      112.56      126.72     12.99 o 
  -6  -9  17      234.74      224.16      9.58 o 
  -5  -9  17      290.58      288.16     10.76 o 
  -4  -9  17       43.16       43.14      4.44 o 
  -3  -9  17      127.24      125.92      6.92 o 
  -2  -9  17      154.78      143.62      7.27 o 
  -1  -9  17      213.11      244.23      9.01 o 
   0  -9  17        2.26        7.58      6.18 o 
   1  -9  17       51.76       54.70      5.99 o 
   2  -9  17        6.56        6.09      6.08 o 
   3  -9  17        7.51       -0.48      5.79 o 
   4  -9  17       58.85       34.82      9.03 o 
  -7  -8  17       18.23       16.39      6.93 o 
  -6  -8  17      244.06      225.30     12.13 o 
  -5  -8  17      142.47      145.74      8.57 o 
  -4  -8  17       39.54       35.53      3.51 o 
  -3  -8  17       87.69       86.92      5.41 o 
  -2  -8  17       81.83       78.55      5.27 o 
  -1  -8  17      161.71      167.92     10.07 o 
   0  -8  17       69.40       60.80      9.47 o 
   1  -8  17      108.85      114.82      7.73 o 
   2  -8  17      126.46      130.23      8.86 o 
   3  -8  17       11.68        9.90      6.52 o 
   4  -8  17        0.06        2.80      6.13 o 
  -8  -7  17       53.93       45.99      6.88 o 
  -7  -7  17       16.87       17.48      5.30 o 
  -6  -7  17      125.69      127.80     12.11 o 
  -5  -7  17      122.76      128.95      6.02 o 
  -4  -7  17      282.80      277.02     12.24 o 
  -3  -7  17       21.52       21.41      3.12 o 
  -2  -7  17      291.49      280.08      9.59 o 
  -1  -7  17       76.03       71.46      5.40 o 
   0  -7  17       45.57       33.22      8.21 o 
   1  -7  17       83.69       95.60      7.17 o 
   2  -7  17       79.98       74.79      9.75 o 
   3  -7  17      124.95      124.93     12.22 o 
   4  -7  17       30.36       31.79      5.60 o 
  -8  -6  17       53.36       41.23     14.80 o 
  -7  -6  17       56.30       48.15      9.73 o 
  -6  -6  17      161.70      150.72      7.25 o 
  -5  -6  17        5.89       10.36      2.97 o 
  -4  -6  17      124.30      124.61      5.46 o 
  -3  -6  17        2.09        1.22      3.09 o 
  -2  -6  17       60.58       65.15      4.49 o 
  -1  -6  17       23.69       17.38      3.61 o 
   0  -6  17      150.47      131.88     12.46 o 
   1  -6  17        6.35        2.86      3.69 o 
   2  -6  17      250.53      263.58     11.17 o 
   3  -6  17      236.71      251.12     16.85 o 
   4  -6  17       13.76       22.07      8.02 o 
  -8  -5  17       22.36       27.72      7.46 o 
  -7  -5  17      166.23      170.41      7.69 o 
  -6  -5  17      130.09      133.03      6.48 o 
  -5  -5  17      131.39      134.53      6.08 o 
  -4  -5  17      151.73      137.26      7.51 o 
  -3  -5  17        1.72        5.18      3.17 o 
  -2  -5  17      199.30      214.65      8.48 o 
  -1  -5  17       31.48       29.48      3.53 o 
   0  -5  17      239.58      231.41     16.18 o 
   1  -5  17       55.59       50.42      5.88 o 
   2  -5  17      422.04      457.13     22.02 o 
   3  -5  17       50.12       42.11      8.98 o 
  -8  -4  17        2.36        2.04      3.51 o 
  -7  -4  17      274.23      275.81      9.01 o 
  -6  -4  17      125.40      129.99      6.43 o 
  -5  -4  17      270.13      277.91      7.57 o 
  -4  -4  17      108.80       88.12      5.55 o 
  -3  -4  17      410.22      430.09     16.24 o 
  -2  -4  17       49.23       44.75      4.77 o 
  -1  -4  17      562.54      571.28     19.54 o 
   0  -4  17       21.52       17.72      7.10 o 
   1  -4  17      175.48      166.10      9.71 o 
   2  -4  17       89.11       90.02     10.53 o 
   3  -4  17        8.16       10.38      6.42 o 
  -8  -3  17       55.23       54.91      7.01 o 
  -7  -3  17      151.56      154.13     10.53 o 
  -6  -3  17        3.86        0.09      2.91 o 
  -5  -3  17      241.78      242.99      7.46 o 
  -4  -3  17       30.86       23.37      3.88 o 
  -3  -3  17       30.46       25.04      4.26 o 
  -2  -3  17       15.15       14.03      3.71 o 
  -1  -3  17      146.95      159.84     58.53 o 
   0  -3  17        0.52        1.06      5.46 o 
   1  -3  17      203.93      222.85     23.98 o 
   2  -3  17        5.08        3.14      5.79 o 
  -8  -2  17      407.13      435.73     13.25 o 
  -7  -2  17       41.34       30.27      4.46 o 
  -6  -2  17       39.86       42.60      5.37 o 
  -5  -2  17        4.29        7.88      3.30 o 
  -4  -2  17        0.83       -1.81      3.01 o 
  -3  -2  17       56.54       55.71      9.39 o 
  -2  -2  17        5.99        3.60      3.22 o 
  -1  -2  17      118.89      112.08     12.60 o 
   0  -2  17        6.61        2.70      5.70 o 
   1  -2  17      133.08      136.71      8.50 o 
  -8  -1  17      290.15      303.58     12.38 o 
  -7  -1  17       74.47       72.12      6.27 o 
  -6  -1  17      696.10      718.97     15.27 o 
  -5  -1  17       11.04       12.31      3.69 o 
  -4  -1  17      424.58      437.72     17.31 o 
  -3  -1  17       37.44       43.93      5.02 o 
  -2  -1  17       62.59       56.89      6.54 o 
  -1  -1  17        7.30        8.49      6.81 o 
   0  -1  17       84.91       93.01     11.35 o 
  -7   0  17       99.98      102.57      8.26 o 
  -6   0  17       23.19       23.27      4.18 o 
  -5   0  17       13.52       11.11      3.94 o 
  -4   0  17      529.88      529.62     22.47 o 
  -3   0  17       69.55       64.55      8.09 o 
  -2   0  17      332.31      331.67     20.72 o 
  -1   0  17      101.58      105.28     12.51 o 
  -5   1  17       83.14       78.85      6.41 o 
  -4   1  17        6.74        2.02      4.01 o 
  -3 -11  18      201.69      183.14     11.12 o 
  -2 -11  18       53.42       50.69      5.51 o 
  -1 -11  18       33.53       24.00      8.31 o 
   0 -11  18       11.85       14.45      5.34 o 
   1 -11  18       78.14       84.66     11.40 o 
  -4 -10  18        0.23       -1.97      3.45 o 
  -3 -10  18       57.92       68.56      9.62 o 
  -2 -10  18        2.85       -0.59      3.29 o 
  -1 -10  18      305.10      265.31     18.40 o 
   0 -10  18       30.54        8.11      7.00 o 
   1 -10  18      106.51      106.66      8.35 o 
   2 -10  18        2.07        7.73      6.08 o 
  -5  -9  18      204.59      202.10      7.24 o 
  -4  -9  18       31.75       29.74      4.33 o 
  -3  -9  18       34.34       26.48      4.49 o 
  -2  -9  18       37.81       41.76      5.04 o 
  -1  -9  18       64.35       48.73      9.56 o 
   0  -9  18       18.08       12.56      7.15 o 
   1  -9  18      107.91      103.88     12.41 o 
   2  -9  18        3.05        0.14      5.36 o 
  -6  -8  18      115.15      110.33      7.36 o 
  -5  -8  18      188.75      187.27      6.88 o 
  -4  -8  18      270.38      270.12      8.59 o 
  -3  -8  18       54.21       54.14      5.37 o 
  -2  -8  18      159.75      162.76      7.84 o 
  -1  -8  18       28.12       42.74      9.47 o 
   0  -8  18       63.61       65.72     10.00 o 
   1  -8  18       27.52       26.73      6.64 o 
   2  -8  18       10.72        9.80      6.23 o 
  -6  -7  18      218.79      227.46      9.98 o 
  -5  -7  18       65.68       66.11      5.28 o 
  -4  -7  18      108.49       84.75      6.17 o 
  -3  -7  18       52.23       45.29      4.30 o 
  -2  -7  18      134.08      145.98      7.51 o 
  -1  -7  18       18.54       28.54      8.40 o 
   0  -7  18      373.14      369.53     20.86 o 
   1  -7  18       25.94       29.73      5.11 o 
   2  -7  18       53.29       47.86      8.60 o 
  -7  -6  18        1.26        4.25      3.79 o 
  -6  -6  18      180.18      176.35     14.24 o 
  -5  -6  18       48.29       40.68      5.90 o 
  -4  -6  18      378.93      390.53     12.08 o 
  -3  -6  18      161.63      161.69      7.83 o 
  -2  -6  18      496.05      520.36     11.94 o 
  -1  -6  18        0.31       -2.41      5.75 o 
   0  -6  18      585.81      569.46     26.66 o 
   1  -6  18        0.17       -2.55      3.62 o 
   2  -6  18      289.38      314.62     18.06 o 
  -7  -5  18      111.69      117.78      9.89 o 
  -6  -5  18      170.02      166.50      9.91 o 
  -5  -5  18       83.68       81.83      7.96 o 
  -4  -5  18       66.69       58.16      5.56 o 
  -3  -5  18      220.91      225.16      9.26 o 
  -2  -5  18      262.39      276.63      8.47 o 
  -1  -5  18       52.02       42.25      9.08 o 
   0  -5  18      201.43      213.55     16.90 o 
   1  -5  18       24.51       18.30      4.71 o 
   2  -5  18      498.26      601.67     25.98 o 
  -7  -4  18      187.81      181.07      8.94 o 
  -6  -4  18       26.35       19.83      4.18 o 
  -5  -4  18       29.30       28.59      4.26 o 
  -4  -4  18       14.53        8.14      3.72 o 
  -3  -4  18       58.61       61.26      5.57 o 
  -2  -4  18       33.41       28.31      4.44 o 
  -1  -4  18      123.95      122.23     47.35 o 
   0  -4  18       46.92       71.52     10.87 o 
   1  -4  18       42.15       32.41     10.79 o 
  -6  -3  18        1.23       -1.20      3.66 o 
  -5  -3  18       29.47       30.82      4.37 o 
  -4  -3  18        5.45       -0.97      3.41 o 
  -3  -3  18      186.14      179.80      8.46 o 
  -2  -3  18       26.75       33.72      4.64 o 
  -1  -3  18      110.41       91.03     11.88 o 
   0  -3  18        3.06       -1.45      6.28 o 
  -6  -2  18      210.42      222.79      8.69 o 
  -5  -2  18       94.52       94.09      6.74 o 
  -4  -2  18      121.83      116.25     14.70 o 
  -3  -2  18      213.89      237.72      9.49 o 
  -2  -2  18       92.54       94.27     12.11 o 
  -1  -2  18        3.85        7.63      6.95 o 
  -4  -1  18      309.92      338.85     20.15 o 
  -2  -9  19       35.95       26.81      4.78 o 
  -1  -9  19      118.22      141.30     14.44 o 
  -3  -8  19      114.18      118.91      7.27 o 
  -2  -8  19      231.91      252.41     13.26 o 
  -1  -8  19       76.51       74.51     11.49 o 
   0  -8  19      137.37      110.73     12.80 o 
  -4  -7  19      195.45      185.96      7.47 o 
  -3  -7  19      112.19      122.32      6.25 o 
  -2  -7  19      355.88      350.65     16.73 o 
  -1  -7  19       15.93       17.77      7.87 o 
   0  -7  19      415.85      458.67     23.76 o 
  -4  -6  19      129.00      124.25      7.48 o 
  -3  -6  19        7.81        7.77      3.21 o 
  -2  -6  19      302.72      305.55     10.73 o 
  -1  -6  19        2.05        1.76      6.65 o 
  -4  -5  19        3.95        1.95      3.65 o 
  -3  -5  19       19.72       19.58      4.48 o 
  -2  -5  19       87.38       87.13     48.65 o 
  -1  -5  19        1.56        1.93      6.36 o 
                                                 
